# Supplementary material for: Gustatory receptor 11 is involved in detecting the oviposition water of Asian tiger mosquito, Aedes albopictus
Source: Parasit Vectors. 2024 Aug 29;17:367. doi: 10.1186/s13071-024-06452-w (PMC11363565; doi:10.1186/s13071-024-06452-w)
Supplement: Supplementary file 3 — Additional file 3: Table 1. Statistics of mutation rate of G0 adults in Aedes albopictus. Table 2. The primers used in this study. Table 3. The raw data for the location index in Fig. 3. [file 13071_2024_6452_MOESM3_ESM.xlsx]

## Sheet: Table 1
Table1. Statistics of mutation rates of G0 adults in Ae. albopictus
Group	Embryos	Hatched	Pupated	♀：♂（G0 adult survivor）	G0 mosaic
	injected	(%)	(%)
Ae. albopictus	632	0.1102	90%（63/70）	18:42（95.2%）	6/60
gr11		（70/632）

## Sheet: Table 2
	Table 2. The primers used in this study
	Primer name	Sequences (5′-3′)		Primer used
	sgRNA-F1	GAAATTAATACGACTCACTATA AGGCTCGCTCCGATCATATTCGT GTTTTAGAGCTAGAAATAGC		sgRNA1 synthesis of gr11
	sgRNA-F2	GAAATTAATACGACTCACTATA AGGCGTAATTATCACCGCCATGG GTTTTAGAGCTAGAAATAGC		sgRNA2 synthesis of gr11
	sgRNA-R	AAAAGCACCGACTCGGTGCCACTTTTTCAAGTTGATAACGGACTAGCCTTATTTTAACTTGCTATTTCTAGCTCTAAAAC		CRISPR R synthesis of gr11
	gr11-qPCR-F	TGGAACCTGGATCTACAGCG		Genotype identification for gr11 with qPCR
	gr11-qPCR-R	AGCGAGTATCAAGGGTCGT		Genotype identification for gr11 with qPCR
	gr11-PCR-F	GAAACGAATCCTCAACTGAG		Expression profile analysis for gr11 with PCR
	gr11-PCR-R	GCCACGTGAATTTTGCGACT		Expression profile analysis for gr11 with PCR
	β-actin-qPCR-F	GCCGTCTTCCCGTCCATC		Reference gene for gr11 control with qPCR
	β-actin-qPCR-R	GGCGACACGCAGCTCATT		Reference gene for gr11 control with qPCR

## Sheet: Table 3
Table 3 .The raw data for the location index in Figure 3.
Group	location index
wide-type	0.6	0.8	0.7	0.75	0.7	0.65
gr11△4	0.7	0.6	0.55	0.7	0.65	0.7
gr11△2	0.7	0.65	0.45	0.6	0.55	0.75
