# Supplementary material for: Gustatory receptor 11 is involved in detecting the oviposition water of Asian tiger mosquito, Aedes albopictus
Source: Parasit Vectors. 2024 Aug 29;17:367. doi: 10.1186/s13071-024-06452-w (PMC11363565; doi:10.1186/s13071-024-06452-w)
Supplement: Supplementary file 4 — Additional file 4. Summary of all differentially expressed genes (Xcel file). [file 13071_2024_6452_MOESM4_ESM.xlsx]

## Sheet: table.reads
gene_id	test_leg_1	test_leg_2	test_leg_3	control_leg_1	control_leg_2	control_leg_3	test_leg	control_leg	log2FoldChange	pvalue	padj	gene_name	gene_chr	gene_start	gene_end	gene_strand	gene_length	gene_biotype	gene_description	tf_family
3260119	90.883	60.5164	50.6913	56.2703	115.576	366.701	67.3636	179.516	-1.40657	0.00484353	0.440738	ATP6	NC_006817.1	4037	4717	+	681	protein_coding	- && sp|Q5JCK5|ATP6_AEDAL ATP synthase subunit a OS=Aedes albopictus OX=7160 GN=mt:ATPase6 PE=3 SV=1 && -	-
3260120	14.2562	14.6706	6.33642	13.6413	43.2152	60.9054	11.7544	39.254	-1.71937	0.00676896	0.51349	ND3	NC_006817.1	5575	5928	+	354	protein_coding	- && sp|B0FWD2|NU3M_AEDAE NADH-ubiquinone oxidoreductase chain 3 OS=Aedes aegypti OX=7159 GN=mt:ND3 PE=3 SV=1 && -	-
3260128	69.4988	171.463	88.7099	178.189	413.057	1540.4	109.891	710.548	-2.69227	0.00335605	0.383119	ND1	NC_006817.1	11672	12616	-	945	protein_coding	- && sp|B0FWD8|NU1M_AEDAE NADH-ubiquinone oxidoreductase chain 1 OS=Aedes aegypti OX=7159 GN=mt:ND1 PE=3 SV=1 && -	-
64986837	453.524	1501.91	1199.7	2314.75	3310.48	14347	1051.71	6657.42	-2.66221	0.00454827	0.432133	KEG16_r02	NC_006817.1	12685	14017	-	1333	rRNA	l-rRNA && - && -	-
109397016	145.235	113.697	179.532	77.5848	77.3853	71.0563	146.155	75.3421	0.95243	0.0013968	0.253785	LOC109397016	NW_021839130.1	16207992	16218955	+	2237	protein_coding	replication protein A 70 kDa DNA-binding subunit-like && sp|Q24492|RFA1_DROME Replication protein A 70 kDa DNA-binding subunit OS=Drosophila melanogaster OX=7227 GN=RpA-70 PE=1 SV=1 && PF04057:Replication factor-A protein 1, N-terminal domain|PF01336:OB-fold nucleic acid binding domain|PF16900:Replication protein A OB domain|PF08646:Replication factor-A C terminal domain	tRNA_anti
109397228	1.78202	8.25224	4.22428	7.67322	24.1201	24.1084	4.75285	18.6339	-1.96144	0.0201716	0.735004	LOC109397228	NW_021838423.1	333995	386348	+	1967	protein_coding	nucleolar protein 58 && sp|Q9Y2X3|NOP58_HUMAN Nucleolar protein 58 OS=Homo sapiens OX=9606 GN=NOP58 PE=1 SV=1 && PF08156:NOP5NT (NUC127) domain|PF01798:snoRNA binding domain, fibrillarin	-
109397238	16.0382	4.58458	11.6168	49.4496	33.1651	11.4198	10.7465	31.3448	-1.5567	0.0222511	0.737045	LOC109397238	NW_021837711.1	6281102	6473074	-	5990	pseudogene	- && - && -	-
109397270	44.5505	33.0089	21.1214	63.0909	48.2402	67.2497	32.8936	59.5269	-0.847804	0.0442796	0.914969	LOC109397270	NW_021837711.1	2779905	2803586	-	1928	protein_coding	uncharacterized LOC109397270 && sp|Q84JL3|SINA3_ARATH E3 ubiquitin-protein ligase SINAT3 OS=Arabidopsis thaliana OX=3702 GN=SINAT3 PE=1 SV=1 && PF17820:PDZ domain	-
109397278	27.6213	27.5075	40.1307	15.3464	11.055	11.4198	31.7531	12.6071	1.32052	0.0168957	0.702534	LOC109397278	NW_021838854.1	3351562	3354064	+	2018	protein_coding	aminoacylase-1-like && sp|Q99JW2|ACY1_MOUSE Aminoacylase-1 OS=Mus musculus OX=10090 GN=Acy1 PE=1 SV=1 && PF07687:Peptidase dimerisation domain|PF01546:Peptidase family M20/M25/M40	Peptidase_M20
109397337	846.459	543.731	553.381	780.963	965.809	1152.13	647.857	966.3	-0.575302	0.0155024	0.690604	LOC109397337	NW_021838153.1	38094711	38156845	+	5817	protein_coding	monocarboxylate transporter 9-like%2C transcript variant X1 && sp|Q8BGC3|MOT12_MOUSE Monocarboxylate transporter 12 OS=Mus musculus OX=10090 GN=Slc16a12 PE=1 SV=1 && PF07690:Major Facilitator Superfamily	MFS_1
109397457	129.196	63.2671	120.392	64.7961	60.3003	49.4856	104.285	58.194	0.83612	0.0206139	0.737045	LOC109397457	NW_021838776.1	3543346	3556204	+	2308	pseudogene	- && - && -	-
109397502	282.45	271.407	353.783	595.953	677.373	760.049	302.547	677.792	-1.16376	3.64011e-08	0.000175526	LOC109397502	NW_021838687.1	59528854	59626782	+	4896	protein_coding	myosin heavy chain%2C cardiac muscle isoform-like && - && -	-
109397553	496.293	544.648	652.651	1183.38	707.523	974.486	564.53	955.13	-0.759609	0.000985591	0.222918	LOC109397553	NW_021839020.1	12629087	12642729	+	4638	protein_coding	alpha-2-macroglobulin-like && sp|Q8R422|CD109_MOUSE CD109 antigen OS=Mus musculus OX=10090 GN=Cd109 PE=1 SV=1 && PF00207:Alpha-2-macroglobulin family|PF07703:Alpha-2-macroglobulin bait region domain|PF07677:A-macroglobulin receptor binding domain|PF01835:MG2 domain|PF07678:A-macroglobulin TED domain|PF17791:Macroglobulin domain MG3	A2M_comp
109397575	4922.83	6240.52	3693.08	6211.04	6087.31	7688.04	4952.14	6662.13	-0.427722	0.0486656	0.939335	LOC109397575	NW_021838706.1	53665	55407	+	1606	protein_coding	trimeric intracellular cation channel type 1B.1-like && sp|Q9NA75|T38B1_CAEEL Trimeric intracellular cation channel type 1B.1 OS=Caenorhabditis elegans OX=6239 GN=tric-1B.1 PE=1 SV=2 && PF05197:TRIC channel	-
109397702	944.471	290.662	338.998	358.936	218.086	255.041	524.71	277.354	0.919293	0.012941	0.645615	LOC109397702	NW_021838565.1	6668941	6726236	-	1090	pseudogene	- && - && PF06585:Haemolymph juvenile hormone binding protein (JHBP)	-
109397703	39.2044	13.7537	40.1307	64.7961	53.2652	81.2072	31.0296	66.4228	-1.09819	0.0157534	0.690853	LOC109397703	NW_021838987.1	2075835	2282463	+	1629	protein_coding	muscle-specific protein 20-like && sp|P14318|MP20_DROME Muscle-specific protein 20 OS=Drosophila melanogaster OX=7227 GN=Mp20 PE=2 SV=2 && PF00307:Calponin homology (CH) domain|PF00402:Calponin family repeat	CH
109397745	221.861	247.567	253.457	299.256	355.772	588.752	240.962	414.593	-0.779819	0.00393676	0.409684	LOC109397745	NW_021838554.1	2976698	3041757	-	3723	protein_coding	nardilysin-like%2C transcript variant X2 && sp|O43847|NRDC_HUMAN Nardilysin OS=Homo sapiens OX=9606 GN=NRDC PE=1 SV=3 && PF05193:Peptidase M16 inactive domain|PF16187:Middle or third domain of peptidase_M16|PF00675:Insulinase (Peptidase family M16)	-
109397796	31.1853	39.4273	51.7474	74.1744	81.4054	64.712	40.7867	73.4306	-0.855403	0.0212213	0.737045	LOC109397796	NW_021838233.1	11593944	11753871	-	2160	protein_coding	opioid-binding protein/cell adhesion molecule homolog%2C transcript variant X1 && sp|Q26474|LACH_SCHAM Lachesin OS=Schistocerca americana OX=7009 GN=LAC PE=1 SV=1 && PF07679:Immunoglobulin I-set domain|PF13927:Immunoglobulin domain	I-set
109397805	1076.34	1088.38	1402.46	902.03	845.209	793.039	1189.06	846.759	0.488807	0.0106836	0.616683	LOC109397805	NW_021838688.1	3858115	3885000	-	4155	protein_coding	myc protein && sp|Q9W4S7|MYC_DROME Myc protein OS=Drosophila melanogaster OX=7227 GN=Myc PE=1 SV=2 && PF00010:Helix-loop-helix DNA-binding domain	HLH
109397845	3464.25	3477.86	4847.36	2812.66	3006.97	2610.05	3929.82	2809.89	0.483668	0.0125874	0.645296	LOC109397845	NW_021838638.1	204444	372894	+	12420	protein_coding	titin-like && - && -	-
109398008	230.772	180.632	170.027	129.592	98.4904	119.273	193.81	115.785	0.743431	0.0053949	0.46401	LOC109398008	NW_021838947.1	91462	109760	-	4269	protein_coding	importin-4-like && sp|Q8TEX9|IPO4_HUMAN Importin-4 OS=Homo sapiens OX=9606 GN=IPO4 PE=1 SV=2 && PF03810:Importin-beta N-terminal domain	-
109398078	54.3516	66.9348	93.9902	112.541	130.651	95.1647	71.7589	112.785	-0.65881	0.0435186	0.906804	LOC109398078	NW_021838454.1	2991084	3344083	-	3641	protein_coding	lateral signaling target protein 2 homolog%2C transcript variant X1 && - && PF16066:Domain of unknown function (DUF4808)|PF00041:Fibronectin type III domain	fn3
109398083	7.12808	10.0861	14.785	2.55774	1.005	1.26886	10.6664	1.61054	2.68625	0.0165334	0.696328	LOC109398083	NW_021838454.1	5684379	5685134	-	624	protein_coding	C-type lectin 37Db-like && - && PF00059:Lectin C-type domain	Lectin_C
109398084	20.4932	42.1781	12.6728	2.55774	18.0901	0	25.1147	6.88261	1.85362	0.0406846	0.887968	LOC109398084	NW_021838454.1	5672077	5684464	+	1421	protein_coding	transmembrane protease serine 2 && sp|Q9JJS8|MASP2_RAT Mannan-binding lectin serine protease 2 OS=Rattus norvegicus OX=10116 GN=Masp2 PE=1 SV=2 && PF00059:Lectin C-type domain|PF00089:Trypsin	Trypsin
109398153	4.45505	0	3.16821	13.6413	19.0951	8.88204	2.54109	13.8728	-2.45679	0.0152355	0.689846	LOC109398153	NW_021837045.1	135597411	135599449	-	1841	lncRNA	uncharacterized LOC109398153%2C transcript variant X1 && - && -	-
109398245	937.343	973.764	770.931	694.853	720.588	658.54	894.012	691.327	0.371004	0.0481215	0.938319	LOC109398245	NW_021837378.1	48944202	48987181	-	5534	protein_coding	transcriptional regulator ATRX homolog && sp|Q9GQN5|ATRX_DROME Transcriptional regulator ATRX homolog OS=Drosophila melanogaster OX=7227 GN=XNP PE=1 SV=2 && PF00176:SNF2 family N-terminal domain|PF00271:Helicase conserved C-terminal domain	SNF2_N
109398322	3.56404	0.916915	3.16821	19.6093	6.03003	11.4198	2.54972	12.353	-2.28844	0.0238462	0.756809	LOC109398322	NW_021837378.1	30292087	30293896	-	1690	protein_coding	uncharacterized LOC109398322 && - && PF02958:Ecdysteroid kinase	-
109398359	2.67303	32.092	2.11214	2.55774	2.01001	1.26886	12.2924	1.94554	2.63876	0.0328285	0.84245	LOC109398359	NW_021837822.1	12102423	12104677	+	2255	protein_coding	hexamerin-1.1-like && sp|Q24388|LSP2_DROME Larval serum protein 2 OS=Drosophila melanogaster OX=7227 GN=Lsp2 PE=2 SV=2 && PF00372:Hemocyanin, copper containing domain|PF03722:Hemocyanin, all-alpha domain|PF03723:Hemocyanin, ig-like domain	-
109398394	2404.84	2251.03	1911.49	2785.38	2580.85	3208.95	2189.12	2858.39	-0.384417	0.0348826	0.865676	LOC109398394	NW_021838798.1	11974749	12074684	-	3934	protein_coding	glutamate receptor ionotropic%2C kainate 2-like%2C transcript variant X2 && sp|Q13002|GRIK2_HUMAN Glutamate receptor ionotropic, kainate 2 OS=Homo sapiens OX=9606 GN=GRIK2 PE=1 SV=1 && PF00060:Ligand-gated ion channel|PF01094:Receptor family ligand binding region|PF10613:Ligated ion channel L-glutamate- and glycine-binding site	ANF_receptor
109398410	300.27	265.905	306.26	190.978	219.091	197.943	290.812	202.67	0.520839	0.0182541	0.72213	LOC109398410	NW_021838798.1	11490769	11499689	-	2724	protein_coding	dnaJ homolog subfamily C member 16 && sp|Q80TN4|DJC16_MOUSE DnaJ homolog subfamily C member 16 OS=Mus musculus OX=10090 GN=Dnajc16 PE=1 SV=2 && PF00085:Thioredoxin|PF00226:DnaJ domain	DnaJ
109398579	130.087	76.104	128.841	81.8477	65.3253	52.0234	111.677	66.3988	0.741754	0.0309874	0.828848	LOC109398579	NW_021838565.1	3576313	3737206	+	5654	protein_coding	zinc finger protein 1-like && sp|P28166|ZFH1_DROME Zinc finger protein 1 OS=Drosophila melanogaster OX=7227 GN=zfh1 PE=1 SV=2 && PF00046:Homeodomain	Homeobox
109398656	25.8393	17.4214	29.57	48.5971	48.2402	45.679	24.2769	47.5054	-0.973297	0.0272948	0.798331	LOC109398656	NW_021839020.1	23759596	23761944	+	1970	protein_coding	zinc finger protein 425-like && - && PF07776:Zinc-finger associated domain (zf-AD)	zf-AD
109398723	167.51	135.703	111.943	237.87	166.831	206.825	138.386	203.842	-0.557707	0.0396418	0.880105	LOC109398723	NW_021838657.1	286172	326743	+	3141	protein_coding	protein borderless-like%2C transcript variant X1 && sp|Q9U4G1|BDL_DROME Protein borderless OS=Drosophila melanogaster OX=7227 GN=bdl PE=1 SV=1 && PF07686:Immunoglobulin V-set domain|PF00041:Fibronectin type III domain|PF13927:Immunoglobulin domain|PF07679:Immunoglobulin I-set domain	I-set
109398778	254.829	219.143	265.074	184.157	178.891	172.565	246.348	178.538	0.463019	0.0429894	0.904444	LOC109398778	NW_021838465.1	50444167	50498369	-	3081	protein_coding	lamin Dm0 && sp|P08928|LAM0_DROME Lamin Dm0 OS=Drosophila melanogaster OX=7227 GN=Lam PE=1 SV=4 && PF00932:Lamin Tail Domain|PF00038:Intermediate filament protein	Filament
109398830	404.519	337.425	362.232	388.776	517.577	661.077	368.058	522.477	-0.502784	0.0339554	0.858966	LOC109398830	NW_021838428.1	812462	836503	+	2029	protein_coding	ras-like protein 2 && sp|P04388|RAS2_DROME Ras-like protein 2 OS=Drosophila melanogaster OX=7227 GN=Ras64B PE=1 SV=2 && PF00071:Ras family	Ras
109398915	177.311	187.968	196.429	264.3	212.056	350.206	187.236	275.521	-0.554804	0.0285446	0.813412	LOC109398915	NW_021837931.1	10015879	10026032	-	2552	protein_coding	CDK5 and ABL1 enzyme substrate 2-like && sp|Q8TDN4|CABL1_HUMAN CDK5 and ABL1 enzyme substrate 1 OS=Homo sapiens OX=9606 GN=CABLES1 PE=1 SV=2 && PF00134:Cyclin, N-terminal domain	-
109398999	82.8639	54.098	143.625	422.88	199.996	177.641	93.5291	266.839	-1.51911	8.59586e-05	0.047621	LOC109398999	NW_021839142.1	2239798	2240325	+	452	protein_coding	uncharacterized LOC109398999 && - && -	-
109399008	147.017	239.315	190.093	373.43	306.526	376.852	192.141	352.269	-0.87449	0.000439166	0.129252	LOC109399008	NW_021839130.1	31125617	31128567	+	2760	protein_coding	chorion peroxidase && sp|P82600|PERC_AEDAE Chorion peroxidase OS=Aedes aegypti OX=7159 GN=pxt PE=1 SV=3 && PF03098:Animal haem peroxidase	An_peroxidase
109399098	452.633	435.535	296.756	670.128	534.662	507.545	394.974	570.778	-0.5312	0.0222063	0.737045	LOC109399098	NW_021838465.1	42719524	42766875	-	2616	protein_coding	glucose-6-phosphate 1-dehydrogenase-like%2C transcript variant X1 && sp|P12646|G6PD_DROME Glucose-6-phosphate 1-dehydrogenase OS=Drosophila melanogaster OX=7227 GN=Zw PE=1 SV=2 && PF00479:Glucose-6-phosphate dehydrogenase, NAD binding domain|PF02781:Glucose-6-phosphate dehydrogenase, C-terminal domain	G6PD_C
109399235	207.605	133.87	78.1492	90.3735	94.4704	62.1743	139.875	82.3394	0.762614	0.0382572	0.880105	LOC109399235	NW_021838153.1	92815916	92933453	+	3299	protein_coding	uncharacterized LOC109399235 && - && PF13855:Leucine rich repeat	-
109399245	1.78202	0.916915	0	4.2629	2.01001	15.2263	0.899645	7.16642	-2.93256	0.0492531	1	LOC109399245	NW_021838153.1	93054092	93067299	+	2969	protein_coding	maternal protein exuperantia-2-like && sp|Q24747|EXU_DROVI Maternal protein exuperantia OS=Drosophila virilis OX=7244 GN=exu PE=3 SV=1 && PF18609:Exuperantia SAM-like domain	-
109399318	11.5831	8.25224	2.11214	102.31	39.1952	22.8395	7.31584	54.7814	-2.89473	1.61794e-05	0.0145122	LOC109399318	NW_021837045.1	152372041	152453144	-	2275	protein_coding	odorant receptor coreceptor%2C transcript variant X1 && sp|Q178U6|ORCO_AEDAE Odorant receptor coreceptor OS=Aedes aegypti OX=7159 GN=SGPRor7 PE=1 SV=1 && PF02949:7tm Odorant receptor	-
109399319	22.2752	26.5905	41.1867	10.231	9.04504	10.1509	30.0175	9.80897	1.60961	0.0068228	0.51349	LOC109399319	NW_021837045.1	151326790	151372378	-	2452	protein_coding	uncharacterized LOC109399319 && - && -	-
109399348	236.118	220.06	204.878	245.543	315.571	364.164	220.352	308.426	-0.481412	0.0417989	0.892302	LOC109399348	NW_021837700.1	104581	193581	+	5126	protein_coding	PDZ domain-containing protein 8%2C transcript variant X1 && sp|B9EJ80|PDZD8_MOUSE PDZ domain-containing protein 8 OS=Mus musculus OX=10090 GN=Pdzd8 PE=1 SV=1 && -	-
109399353	1009.51	1381.79	1201.81	1593.47	1437.16	1669.82	1197.7	1566.82	-0.387462	0.0414628	0.890667	LOC109399353	NW_021837700.1	248414	300890	+	2970	protein_coding	leucine-rich repeat-containing protein 20-like%2C transcript variant X1 && - && PF13855:Leucine rich repeat	-
109399373	126.523	34.8428	91.8781	49.4496	41.2052	27.915	84.4148	39.5233	1.08631	0.0192566	0.734245	LOC109399373	NW_021838576.1	19829864	21039805	-	7607	protein_coding	peroxidasin%2C transcript variant X1 && sp|Q9VZZ4|PXDN_DROME Peroxidasin OS=Drosophila melanogaster OX=7227 GN=Pxn PE=1 SV=1 && PF00093:von Willebrand factor type C domain|PF07679:Immunoglobulin I-set domain|PF13855:Leucine rich repeat|PF03098:Animal haem peroxidase	An_peroxidase
109399413	1242.07	1314.86	1423.58	1497.98	1725.59	2009.88	1326.84	1744.48	-0.394299	0.0340747	0.858966	LOC109399413	NW_021838576.1	18841803	18843968	+	2097	protein_coding	pescadillo homolog && sp|Q0IE95|PESC_AEDAE Pescadillo homolog OS=Aedes aegypti OX=7159 GN=AAEL012980 PE=3 SV=1 && PF16589:BRCT domain, a BRCA1 C-terminus domain|PF06732:Pescadillo N-terminus	-
109399427	167.51	239.315	186.924	430.553	186.931	366.701	197.916	328.062	-0.729327	0.0168903	0.702534	LOC109399427	NW_021837931.1	3173050	3178159	-	738	protein_coding	general odorant-binding protein lush && - && PF01395:PBP/GOBP family	-
109399484	131.869	151.291	97.1584	170.516	206.026	199.211	126.773	191.918	-0.594538	0.0270644	0.797986	LOC109399484	NW_021838947.1	200462	216401	+	2343	protein_coding	DEAD-box ATP-dependent RNA helicase 20 && sp|Q92841|DDX17_HUMAN Probable ATP-dependent RNA helicase DDX17 OS=Homo sapiens OX=9606 GN=DDX17 PE=1 SV=2 && PF00271:Helicase conserved C-terminal domain|PF00270:DEAD/DEAH box helicase	DEAD
109399509	44.5505	52.2642	32.7382	23.0197	20.1001	22.8395	43.1843	21.9864	0.976866	0.0340494	0.858966	LOC109399509	NW_021838947.1	127764	133699	-	2794	protein_coding	DNA repair and recombination protein RAD54B%2C transcript variant X2 && sp|Q9DG67|RA54B_CHICK DNA repair and recombination protein RAD54B OS=Gallus gallus OX=9031 GN=RAD54B PE=2 SV=1 && PF00176:SNF2 family N-terminal domain|PF00271:Helicase conserved C-terminal domain	SNF2_N
109399573	1.78202	0.916915	0	14.4939	0	30.4527	0.899645	14.9822	-4.00602	0.00477778	0.440738	LOC109399573	NW_021838465.1	45810731	45811628	+	828	protein_coding	farnesol dehydrogenase-like && sp|D2WKD9|SDR1_AEDAE Farnesol dehydrogenase OS=Aedes aegypti OX=7159 GN=SDR-1 PE=1 SV=2 && PF00106:short chain dehydrogenase	adh_short
109399584	449.96	260.404	424.54	260.037	238.186	190.329	378.301	229.517	0.717948	0.00632463	0.504791	LOC109399584	NW_021838465.1	49049836	49106647	+	2949	protein_coding	sphingomyelin phosphodiesterase && sp|Q0VD19|ASM_BOVIN Sphingomyelin phosphodiesterase OS=Bos taurus OX=9913 GN=SMPD1 PE=2 SV=1 && PF00149:Calcineurin-like phosphoesterase	Metallophos
109399594	1234.05	1097.55	1283.12	896.061	995.959	822.223	1204.91	904.748	0.412696	0.0231524	0.754516	LOC109399594	NW_021838465.1	43387437	43464521	+	3508	protein_coding	DNA-binding protein D-ETS-4 && sp|P29775|ETS4_DROME DNA-binding protein D-ETS-4 OS=Drosophila melanogaster OX=7227 GN=Ets98B PE=2 SV=3 && PF00178:Ets-domain|PF02198:Sterile alpha motif (SAM)/Pointed domain	Ets
109399661	179.093	159.543	134.121	210.587	280.396	331.173	157.586	274.052	-0.793504	0.00226936	0.309579	LOC109399661	NW_021838465.1	50926137	50926895	-	552	protein_coding	ATPase inhibitor mai-2%2C mitochondrial%2C transcript variant X1 && sp|A8XZB0|ATIF2_CAEBR ATPase inhibitor mai-2, mitochondrial OS=Caenorhabditis briggsae OX=6238 GN=mai-2 PE=3 SV=1 && -	-
109399665	246.81	132.036	199.597	92.9312	153.766	109.122	192.814	118.606	0.70186	0.0248224	0.76783	LOC109399665	NW_021838465.1	52146795	52162020	-	2862	protein_coding	uncharacterized LOC109399665%2C transcript variant X1 && sp|H9J9M0|CDA1_BOMMO Chitin deacetylase 1 OS=Bombyx mori OX=7091 GN=CDA1 PE=1 SV=1 && PF01607:Chitin binding Peritrophin-A domain|PF00057:Low-density lipoprotein receptor domain class A	CBM_14
109399666	144.344	172.38	257.681	242.985	273.361	328.635	191.468	281.661	-0.557284	0.0404919	0.887968	LOC109399666	NW_021838465.1	51694893	51696118	-	780	protein_coding	40S ribosomal protein S16 && sp|P62251|RS16_AEDAE 40S ribosomal protein S16 OS=Aedes aegypti OX=7159 GN=RpS16 PE=2 SV=1 && PF00380:Ribosomal protein S9/S16	-
109399713	152.363	94.4423	122.504	59.6806	83.4154	57.0988	123.103	66.7316	0.882016	0.00694313	0.51349	LOC109399713	NW_021837711.1	40396161	40750653	-	5514	protein_coding	flocculation protein FLO11-like%2C transcript variant X5 && - && -	-
109399730	6316.37	6894.28	2596.88	11017.9	9969.64	8591.47	5269.18	9859.67	-0.903889	0.0016929	0.277282	LOC109399730	NW_021837711.1	42032598	42087723	+	4700	protein_coding	period circadian protein%2C transcript variant X1 && sp|P07663|PER_DROME Period circadian protein OS=Drosophila melanogaster OX=7227 GN=per PE=1 SV=2 && PF00989:PAS fold|PF14598:PAS domain|PF12114:Period protein 2/3C-terminal region	PAS
109399758	66.8257	44.9288	28.5139	67.3538	94.4704	78.6695	46.7562	80.1646	-0.770864	0.0491212	0.94413	LOC109399758	NW_021837711.1	43652714	43706193	+	2791	lncRNA	uncharacterized LOC109399758 && - && -	-
109399823	25.8393	31.1751	20.0653	56.2703	47.2352	41.8725	25.6932	48.4593	-0.916117	0.0354017	0.87091	LOC109399823	NW_021838410.1	5951239	5965055	-	4135	protein_coding	zinc finger protein 729-like && - && PF07776:Zinc-finger associated domain (zf-AD)	zf-AD
109399894	3407.22	3529.21	1755.19	4300.41	4816.99	4319.21	2897.21	4478.87	-0.628255	0.0105418	0.614756	LOC109399894	NW_021837931.1	6042908	6043579	+	487	protein_coding	uncharacterized LOC109399894 && - && -	-
109399946	5608.91	5057.7	5799.94	4912.57	4262.22	3560.43	5488.85	4245.07	0.370377	0.0433196	0.906632	LOC109399946	NW_021838410.1	11813394	11849931	+	2051	protein_coding	glutamine synthetase 2 cytoplasmic%2C transcript variant X3 && sp|P20478|GLNA2_DROME Glutamine synthetase 2 cytoplasmic OS=Drosophila melanogaster OX=7227 GN=Gs2 PE=2 SV=3 && PF03951:Glutamine synthetase, beta-Grasp domain|PF00120:Glutamine synthetase, catalytic domain	-
109400145	14.2562	19.2552	13.7289	25.5774	39.1952	40.6036	15.7468	35.1254	-1.14891	0.0269337	0.797986	LOC109400145	NW_021838154.1	6064773	6065513	-	682	lncRNA	uncharacterized LOC109400145 && - && -	-
109400166	939.125	896.743	810.006	1840.72	1096.46	1806.86	881.958	1581.35	-0.842076	0.000188247	0.0723638	LOC109400166	NW_021837045.1	89402198	89404160	-	1662	pseudogene	- && sp|P15128|CP4B1_RABIT Cytochrome P450 4B1 OS=Oryctolagus cuniculus OX=9986 GN=CYP4B1 PE=1 SV=1 && PF00067:Cytochrome P450	p450
109400167	979.22	640.007	706.511	1669.35	1095.45	1256.17	775.246	1340.33	-0.790057	0.000675061	0.179091	LOC109400167	NW_021837045.1	90627835	90644732	+	1868	pseudogene	- && sp|Q9VFJ0|CA131_DROME Probable cytochrome P450 313a1 OS=Drosophila melanogaster OX=7227 GN=Cyp313a1 PE=3 SV=2 && PF00067:Cytochrome P450	p450
109400184	335.911	329.173	587.175	265.152	285.421	272.805	417.419	274.46	0.603571	0.0210337	0.737045	LOC109400184	NW_021837045.1	90728797	90762137	+	4632	protein_coding	uncharacterized LOC109400184%2C transcript variant X2 && sp|P54985|PPIA_BLAGE Peptidyl-prolyl cis-trans isomerase OS=Blattella germanica OX=6973 GN=CYPA PE=2 SV=1 && PF00643:B-box zinc finger|PF00160:Cyclophilin type peptidyl-prolyl cis-trans isomerase/CLD	Pro_isomerase
109400206	325.219	286.994	497.409	706.789	947.719	686.455	369.874	780.321	-1.07873	1.55125e-05	0.0145122	LOC109400206	NW_021837045.1	90648198	90653291	-	1686	protein_coding	probable cytochrome P450 313a4 && sp|Q9V3S0|CP4G1_DROME Cytochrome P450 4g1 OS=Drosophila melanogaster OX=7227 GN=Cyp4g1 PE=2 SV=1 && PF00067:Cytochrome P450	p450
109400207	320.764	194.386	116.168	86.1106	103.515	130.693	210.439	106.773	0.985175	0.0051736	0.453222	LOC109400207	NW_021837045.1	91506532	91537399	+	1066	protein_coding	protein takeout-like && sp|Q24764|CCCP_DROYA Circadian clock-controlled protein daywake OS=Drosophila yakuba OX=7245 GN=dyw PE=3 SV=1 && PF06585:Haemolymph juvenile hormone binding protein (JHBP)	-
109400222	2.67303	7.33532	2.11214	0	0	0	4.04016	0	4.41992	0.0331228	1	LOC109400222	NW_021837822.1	4130167	4238544	+	1437	protein_coding	uncharacterized LOC109400222 && - && -	-
109400263	40.9865	71.5194	42.2428	108.278	73.3653	131.962	51.5829	104.535	-1.01422	0.00617487	0.501336	LOC109400263	NW_021838954.1	2860892	2899003	-	2200	protein_coding	facilitated trehalose transporter Tret1-like%2C transcript variant X3 && sp|Q7PIR5|TRET1_ANOGA Facilitated trehalose transporter Tret1 OS=Anopheles gambiae OX=7165 GN=Tret1 PE=1 SV=3 && PF00083:Sugar (and other) transporter	Sugar_tr
109400267	59.6977	68.7686	68.6445	23.8722	28.1401	19.0329	65.7036	23.6818	1.46404	0.00031137	0.102894	LOC109400267	NW_021837822.1	8218046	8230992	-	3024	protein_coding	zinc metalloproteinase-disintegrin-like EoMP06%2C transcript variant X1 && sp|Q61824|ADA12_MOUSE Disintegrin and metalloproteinase domain-containing protein 12 OS=Mus musculus OX=10090 GN=Adam12 PE=1 SV=2 && PF00200:Disintegrin|PF08516:ADAM cysteine-rich|PF01421:Reprolysin (M12B) family zinc metalloprotease|PF01562:Reprolysin family propeptide	-
109400343	19.6022	18.3383	14.785	50.3022	30.1501	50.7545	17.5752	43.7356	-1.31039	0.00700101	0.51349	LOC109400343	NW_021838042.1	5865020	5866673	+	1440	protein_coding	GTP-binding protein 10 homolog && sp|Q9I7M2|GTPBA_DROME GTP-binding protein 10 homolog OS=Drosophila melanogaster OX=7227 GN=CG10628 PE=2 SV=2 && PF01926:50S ribosome-binding GTPase|PF01018:GTP1/OBG	-
109400364	3666.51	2875.45	2169.17	3740.27	3556.71	4696.06	2903.71	3997.68	-0.460879	0.0370856	0.877441	LOC109400364	NW_021837045.1	157652665	157820905	-	9351	protein_coding	regulator of G-protein signaling loco-like%2C transcript variant X1 && sp|Q9VCX1|RGS_DROME Regulator of G-protein signaling loco OS=Drosophila melanogaster OX=7227 GN=loco PE=1 SV=2 && PF02196:Raf-like Ras-binding domain|PF00595:PDZ domain|PF00615:Regulator of G protein signaling domain	RGS
109400366	294.033	287.911	269.298	362.346	368.837	409.843	283.747	380.342	-0.421068	0.0387985	0.880105	LOC109400366	NW_021837045.1	157918189	157934609	-	3338	protein_coding	cullin-5-like && sp|Q93034|CUL5_HUMAN Cullin-5 OS=Homo sapiens OX=9606 GN=CUL5 PE=1 SV=4 && PF00888:Cullin family|PF10557:Cullin protein neddylation domain	Cullin
109400368	84.6459	62.3502	100.327	38.3661	51.2552	41.8725	82.4409	43.8313	0.910426	0.0122138	0.641279	LOC109400368	NW_021837045.1	159062579	159138387	-	2760	protein_coding	trophoblast glycoprotein-like && - && PF13855:Leucine rich repeat	-
109400383	12471.5	14522.1	13438.5	20247.1	17049.9	15647.6	13477.4	17648.2	-0.389051	0.0263486	0.792816	LOC109400383	NW_021838798.1	12972863	12974903	+	940	protein_coding	60S ribosomal protein L10 && sp|O61231|RL10_DROME 60S ribosomal protein L10 OS=Drosophila melanogaster OX=7227 GN=RpL10 PE=1 SV=1 && PF00252:Ribosomal protein L16p/L10e	-
109400410	69.4988	190.718	168.971	65.6487	68.3403	44.4102	143.063	59.4664	1.25952	0.00118274	0.23654	LOC109400410	NW_021839130.1	63887877	64493230	+	9892	protein_coding	mushroom body large-type Kenyon cell-specific protein 1%2C transcript variant X3 && sp|Q95YM8|MBLK1_APIME Mushroom body large-type Kenyon cell-specific protein 1 OS=Apis mellifera OX=7460 GN=Mblk-1 PE=1 SV=1 && PF05225:helix-turn-helix, Psq domain	HTH_psq
109400483	2249.8	543.731	1376.06	313.749	878.374	371.777	1389.86	521.3	1.41473	0.0468927	0.931721	LOC109400483	NW_021837931.1	1832704	1833325	+	484	protein_coding	uncharacterized LOC109400483 && - && PF15430:Single domain von Willebrand factor type C	-
109400485	33.8584	47.6796	22.1775	57.1229	65.3253	76.1317	34.5718	66.1933	-0.927948	0.0232889	0.756152	LOC109400485	NW_021839130.1	47130021	47724858	-	3583	protein_coding	prolyl 3-hydroxylase sudestada1-like%2C transcript variant X1 && sp|Q6PD26|PIGS_MOUSE GPI transamidase component PIG-S OS=Mus musculus OX=10090 GN=Pigs PE=1 SV=3 && PF10510:Phosphatidylinositol-glycan biosynthesis class S protein	-
109400512	5254.29	6229.52	4732.25	6712.36	7708.38	6820.14	5405.35	7080.29	-0.389362	0.0289094	0.813727	LOC109400512	NW_021839130.1	48249490	48250316	+	562	lncRNA	uncharacterized LOC109400512%2C transcript variant X2 && - && -	-
109400515	2694.41	3299.98	2646.51	3513.48	3239.13	5858.34	2880.3	4203.65	-0.545018	0.0212592	0.737045	LOC109400515	NW_021839130.1	49518763	49530865	-	1554	protein_coding	ADP%2CATP carrier protein 2 && sp|Q7PQV7|ADT2_ANOGA ADP,ATP carrier protein 2 OS=Anopheles gambiae OX=7165 GN=AGAP002358 PE=3 SV=2 && PF00153:Mitochondrial carrier protein	Mito_carr
109400579	599.65	766.541	681.165	855.99	909.529	1062.04	682.452	942.519	-0.464981	0.0170215	0.702677	LOC109400579	NW_021838576.1	30358760	30361387	+	1990	protein_coding	uncharacterized LOC109400579 && - && -	-
109400599	24.0573	36.6766	14.785	9.37838	14.0701	6.34431	25.173	9.93092	1.33436	0.041037	0.887968	LOC109400599	NW_021838576.1	26556013	26618027	-	3024	pseudogene	- && sp|Q9EPW1|BMAL1_RAT Aryl hydrocarbon receptor nuclear translocator-like protein 1 OS=Rattus norvegicus OX=10116 GN=Arntl PE=2 SV=4 && PF00010:Helix-loop-helix DNA-binding domain	HLH
109400616	3206.74	2972.64	3988.78	3137.49	4571.76	9765.17	3389.39	5824.81	-0.780951	0.0131607	0.648939	LOC109400616	NW_021838576.1	30527628	30553320	+	1209	protein_coding	flightin-like%2C transcript variant X3 && sp|P35554|FTN_DROME Flightin OS=Drosophila melanogaster OX=7227 GN=fln PE=2 SV=1 && -	-
109400687	47.2235	29.3413	58.0838	17.0516	26.1301	12.6886	44.8829	18.6234	1.25813	0.0129511	0.645615	LOC109400687	NW_021838576.1	22099461	22205267	+	2557	protein_coding	lactosylceramide 1%2C3-N-acetyl-beta-D-glucosaminyltransferase-like%2C transcript variant X1 && sp|Q864U8|B3GN5_PIG Lactosylceramide 1,3-N-acetyl-beta-D-glucosaminyltransferase OS=Sus scrofa OX=9823 GN=B3GNT5 PE=2 SV=1 && PF01762:Galactosyltransferase	Galactosyl_T
109400781	0	0	1.05607	11.0835	0	34.2593	0.352023	15.1143	-5.45852	0.00116272	0.23654	LOC109400781	NW_021838465.1	45820937	45821929	+	923	protein_coding	farnesol dehydrogenase-like && sp|D2WKD9|SDR1_AEDAE Farnesol dehydrogenase OS=Aedes aegypti OX=7159 GN=SDR-1 PE=1 SV=2 && PF00106:short chain dehydrogenase	adh_short
109400802	0	4.58458	2.11214	169.663	2.01001	29.1838	2.23224	66.9524	-4.90938	0.00717958	0.51349	LOC109400802	NW_021837045.1	130644610	130651485	+	661	protein_coding	general odorant-binding protein 72-like && sp|A7UR17|OBP72_ANOGA General odorant-binding protein 72 (Fragment) OS=Anopheles gambiae OX=7165 GN=Obp72 PE=3 SV=1 && PF01395:PBP/GOBP family	-
109400883	2.67303	0	0	22.1671	5.02502	53.2922	0.89101	26.8281	-4.84078	5.71929e-05	0.0371478	LOC109400883	NW_021837045.1	130651470	130656906	-	927	protein_coding	general odorant-binding protein 72 && sp|A7UR17|OBP72_ANOGA General odorant-binding protein 72 (Fragment) OS=Anopheles gambiae OX=7165 GN=Obp72 PE=3 SV=1 && PF01395:PBP/GOBP family	-
109400889	44.5505	10.0861	21.1214	2.55774	10.05	1.26886	25.2527	4.62555	2.43308	0.0041948	0.422531	LOC109400889	NW_021837156.1	19317894	19319437	+	1481	protein_coding	fibrinogen-like protein A && sp|D8VNT0|FCNV4_CERRY Ryncolin-4 OS=Cerberus rynchops OX=46267 PE=1 SV=1 && PF00147:Fibrinogen beta and gamma chains, C-terminal globular domain	Fibrinogen_C
109400920	67.7168	41.2612	20.0653	19.6093	8.04003	2.53772	43.0144	10.0624	2.0566	0.00221258	0.309579	LOC109400920	NW_021837156.1	26253142	26254325	-	1127	pseudogene	- && sp|Q1RMR1|ANGL1_BOVIN Angiopoietin-related protein 1 OS=Bos taurus OX=9913 GN=ANGPTL1 PE=2 SV=1 && PF00147:Fibrinogen beta and gamma chains, C-terminal globular domain	Fibrinogen_C
109401002	41.8775	49.5134	47.5231	74.1744	79.3953	73.594	46.3047	75.7213	-0.71058	0.037675	0.880105	LOC109401002	NW_021839130.1	27583553	27627291	+	1826	protein_coding	ras-related and estrogen-regulated growth inhibitor && sp|Q8R367|RERG_MOUSE Ras-related and estrogen-regulated growth inhibitor OS=Mus musculus OX=10090 GN=Rerg PE=2 SV=1 && PF00071:Ras family	Ras
109401008	348.385	323.671	367.512	376.84	452.252	617.936	346.523	482.343	-0.474651	0.0420883	0.894781	LOC109401008	NW_021838576.1	122842679	122864218	-	2711	protein_coding	protein sarah-like%2C transcript variant X1 && sp|Q9XZL8|SRA_DROME Protein sarah OS=Drosophila melanogaster OX=7227 GN=sra PE=1 SV=1 && PF04847:Calcipressin	-
109401018	15825.2	18629.9	10093.9	18421.7	20093.1	25227.5	14849.7	21247.4	-0.516779	0.0269766	0.797986	LOC109401018	NW_021838484.1	587742	678871	+	2642	pseudogene	- && - && PF15936:Domain of unknown function (DUF4749)	-
109401058	521.241	490.55	778.323	386.219	424.112	282.956	596.705	364.429	0.708585	0.00445544	0.432133	LOC109401058	NW_021837045.1	182904971	182999158	+	3914	protein_coding	RAC serine/threonine-protein kinase && sp|Q8INB9|AKT1_DROME RAC serine/threonine-protein kinase OS=Drosophila melanogaster OX=7227 GN=Akt1 PE=1 SV=3 && PF00169:PH domain|PF00069:Protein kinase domain|PF00433:Protein kinase C terminal domain	Pkinase
109401093	143.453	239.315	139.401	330.801	265.321	385.734	174.056	327.285	-0.908657	0.00104418	0.222918	LOC109401093	NW_021838599.1	3889928	3922308	+	3339	pseudogene	- && sp|O16805|CP4D1_DROSI Cytochrome P450 4d1 OS=Drosophila simulans OX=7240 GN=Cyp4d1 PE=3 SV=1 && PF00067:Cytochrome P450	p450
109401128	73.9538	44.0119	62.3081	37.5135	9.04504	12.6886	60.0913	19.7491	1.58057	0.00310665	0.363458	LOC109401128	NW_021838599.1	2061415	2354768	-	6258	protein_coding	mucin-5AC-like && - && PF01390:SEA domain	-
109401133	16.0382	10.0861	20.0653	6.82064	6.03003	0	15.3965	4.28356	1.78956	0.0489595	0.941983	LOC109401133	NW_021838599.1	3557213	3567256	-	1631	protein_coding	proclotting enzyme-like%2C transcript variant X1 && sp|Q05319|STUB_DROME Serine proteinase stubble OS=Drosophila melanogaster OX=7227 GN=Sb PE=2 SV=2 && PF00089:Trypsin	Trypsin
109401156	26.7303	69.6855	49.6353	28.9877	23.1151	16.4952	48.6837	22.866	1.07713	0.0308274	0.828848	LOC109401156	NW_021838821.1	2799601	2802306	+	2639	protein_coding	general transcription and DNA repair factor IIH helicase subunit XPB && sp|Q02870|ERCC3_DROME General transcription and DNA repair factor IIH helicase subunit XPB OS=Drosophila melanogaster OX=7227 GN=hay PE=1 SV=2 && PF04851:Type III restriction enzyme, res subunit|PF13625:Helicase conserved C-terminal domain|PF16203:ERCC3/RAD25/XPB C-terminal helicase	-
109401184	286.905	357.597	328.438	206.324	143.716	55.8299	324.313	135.29	1.25234	0.000400052	0.121538	LOC109401184	NW_021838481.1	493103	726333	-	7578	protein_coding	uncharacterized LOC109401184 && sp|O15085|ARHGB_HUMAN Rho guanine nucleotide exchange factor 11 OS=Homo sapiens OX=9606 GN=ARHGEF11 PE=1 SV=1 && PF00621:RhoGEF domain|PF09128:Regulator of G protein signalling-like domain|PF00130:Phorbol esters/diacylglycerol binding domain (C1 domain)|PF17838:PH domain	RhoGEF
109401200	17.8202	20.1721	6.33642	231.049	25.1251	87.5515	14.7763	114.575	-2.94971	1.85672e-06	0.00291444	LOC109401200	NW_021839130.1	27096931	27098057	+	815	protein_coding	general odorant-binding protein lush-like && - && PF01395:PBP/GOBP family	-
109401247	81.0819	125.617	135.177	65.6487	81.4054	48.2168	113.959	65.0903	0.800639	0.0193901	0.735004	LOC109401247	NW_021837489.1	34791055	34818428	+	2862	protein_coding	plexin domain-containing protein 2 && sp|Q6UX71|PXDC2_HUMAN Plexin domain-containing protein 2 OS=Homo sapiens OX=9606 GN=PLXDC2 PE=1 SV=1 && -	-
109401257	88.21	126.534	77.0931	64.7961	60.3003	31.7216	97.2791	52.2726	0.885639	0.0184016	0.72213	LOC109401257	NW_021838821.1	793207	795444	-	2238	protein_coding	ATP-dependent RNA helicase DHX33 && sp|Q9H6R0|DHX33_HUMAN ATP-dependent RNA helicase DHX33 OS=Homo sapiens OX=9606 GN=DHX33 PE=1 SV=2 && PF04408:Helicase associated domain (HA2)|PF00270:DEAD/DEAH box helicase|PF00271:Helicase conserved C-terminal domain|PF07717:Oligonucleotide/oligosaccharide-binding (OB)-fold	HA2
109401291	30.2943	69.6855	50.6913	32.398	22.1101	5.07545	50.2237	19.8612	1.31113	0.0226443	0.745363	LOC109401291	NW_021837489.1	34964800	34985406	-	12724	protein_coding	uncharacterized LOC109401291 && - && -	-
109401295	43.6595	83.4393	47.5231	31.5455	22.1101	16.4952	58.2073	23.3836	1.30131	0.00522135	0.453222	LOC109401295	NW_021838821.1	2369376	2465811	+	1415	protein_coding	apolipoprotein D-like && - && -	-
109401305	58.8067	94.4423	34.8503	45.1867	32.1601	5.07545	62.6997	27.4741	1.17156	0.0445274	0.917635	LOC109401305	NW_021838821.1	977835	979363	-	916	protein_coding	ras-related protein Rab-18A-like && sp|Q05976|RB18A_LYMST Ras-related protein Rab-18A OS=Lymnaea stagnalis OX=6523 GN=RAB18A PE=2 SV=1 && PF00071:Ras family	Ras
109401336	353.731	249.401	326.326	227.639	264.316	152.263	309.819	214.739	0.525067	0.0480869	0.938319	LOC109401336	NW_021837045.1	98552840	98744438	-	1780	protein_coding	NADPH-dependent 1-acyldihydroxyacetone phosphate reductase-like && - && PF00106:short chain dehydrogenase	adh_short
109401338	366.205	479.547	381.241	508.138	487.427	678.841	408.998	558.135	-0.446594	0.0448381	0.917808	LOC109401338	NW_021837811.1	1226519	1228325	+	1338	protein_coding	uncharacterized LOC109401338 && - && PF02958:Ecdysteroid kinase	-
109401443	115.831	81.6054	78.1492	46.8919	42.2102	77.4006	91.862	55.5009	0.739451	0.0428289	0.9044	LOC109401443	NW_021838465.1	51704239	51732239	-	2863	protein_coding	uncharacterized LOC109401443%2C transcript variant X1 && sp|H9J9M0|CDA1_BOMMO Chitin deacetylase 1 OS=Bombyx mori OX=7091 GN=CDA1 PE=1 SV=1 && PF01607:Chitin binding Peritrophin-A domain|PF00057:Low-density lipoprotein receptor domain class A	CBM_14
109401543	7315.19	7451.77	5065.97	8961.47	8121.44	13366.2	6610.98	10149.7	-0.618312	0.00771623	0.526605	LOC109401543	NW_021837931.1	22306969	22310188	+	1820	protein_coding	actin-1-like && sp|P49128|ACT1_AEDAE Actin-1 OS=Aedes aegypti OX=7159 GN=ACT-1 PE=2 SV=2 && PF00022:Actin	Actin
109401563	81.9729	90.7746	73.9249	126.182	127.636	115.466	82.2241	123.095	-0.582156	0.0402327	0.886344	LOC109401563	NW_021837931.1	22515160	22569221	+	2216	protein_coding	phospholipase B1%2C membrane-associated-like%2C transcript variant X2 && sp|Q6P1J6|PLB1_HUMAN Phospholipase B1, membrane-associated OS=Homo sapiens OX=9606 GN=PLB1 PE=1 SV=3 && PF00657:GDSL-like Lipase/Acylhydrolase	Lipase_GDSL
109401564	2.67303	2.75075	11.6168	0	0	1.26886	5.68018	0.422954	3.93736	0.030197	1	LOC109401564	NW_021837931.1	33252439	33267810	+	2011	protein_coding	uncharacterized LOC109401564 && - && PF00379:Insect cuticle protein	Chitin_bind_4
109401602	5420.9	3862.96	4180.98	3648.19	3632.09	1559.43	4488.28	2946.57	0.606695	0.0307389	0.828848	LOC109401602	NW_021837489.1	16956077	16968898	-	1441	protein_coding	gelsolin && sp|Q07171|GELS_DROME Gelsolin OS=Drosophila melanogaster OX=7227 GN=Gel PE=1 SV=2 && PF00626:Gelsolin repeat	-
109401621	354.622	336.508	402.363	455.278	449.237	667.422	364.497	523.979	-0.521857	0.0221452	0.737045	LOC109401621	NW_021837931.1	10009460	10010259	-	675	protein_coding	succinate dehydrogenase assembly factor 2%2C mitochondrial && sp|Q178L7|SDHF2_AEDAE Succinate dehydrogenase assembly factor 2, mitochondrial OS=Aedes aegypti OX=7159 GN=AAEL005866 PE=3 SV=1 && PF03937:Flavinator of succinate dehydrogenase	-
109401773	7955.83	8759.29	8465.46	9942.79	10106.3	11376.6	8393.52	10475.2	-0.319568	0.0473545	0.931981	LOC109401773	NW_021837267.1	5264427	5270729	+	989	protein_coding	ATP synthase subunit b%2C mitochondrial-like && sp|Q94516|AT5F1_DROME ATP synthase subunit b, mitochondrial OS=Drosophila melanogaster OX=7227 GN=ATPsynB PE=2 SV=2 && PF05405:Mitochondrial ATP synthase B chain precursor (ATP-synt_B)	-
109401789	20.4932	9.16915	9.50463	2.55774	2.01001	5.07545	13.0557	3.2144	2.06091	0.0291172	0.813727	LOC109401789	NW_021838742.1	314466	331195	-	2183	pseudogene	- && - && -	-
109401844	28.5123	28.4244	48.5792	13.6413	17.0851	19.0329	35.172	16.5864	1.08894	0.0375841	0.87942	LOC109401844	NW_021838386.1	976256	976969	+	651	protein_coding	mediator of RNA polymerase II transcription subunit 10 && sp|Q16G71|MED10_AEDAE Mediator of RNA polymerase II transcription subunit 10 OS=Aedes aegypti OX=7159 GN=MED10 PE=3 SV=1 && PF09748:Transcription factor subunit Med10 of Mediator complex	-
109401900	579.156	669.348	660.044	572.081	454.262	395.885	636.183	474.076	0.421804	0.0456097	0.924763	LOC109401900	NW_021838798.1	40285071	40298022	+	1972	protein_coding	UV excision repair protein RAD23 homolog B && sp|A3KMV2|RD23A_BOVIN UV excision repair protein RAD23 homolog A OS=Bos taurus OX=9913 GN=RAD23A PE=2 SV=1 && PF00627:UBA/TS-N domain|PF00240:Ubiquitin family|PF09280:XPC-binding domain	ubiquitin
109401902	245.919	167.795	157.354	103.162	136.681	126.886	190.356	122.243	0.642672	0.0227134	0.745363	LOC109401902	NW_021838699.1	1938406	2039831	+	5620	protein_coding	protein kibra-like && sp|B4PSQ2|KIBRA_DROYA Protein kibra OS=Drosophila yakuba OX=7245 GN=Kibra PE=3 SV=1 && PF00397:WW domain	WW
109401910	101.575	102.694	134.121	60.5332	87.4354	63.4431	112.797	70.4706	0.676587	0.0323944	0.839963	LOC109401910	NW_021838386.1	469926	540767	-	6204	protein_coding	adenylate cyclase type 9%2C transcript variant X2 && sp|O60503|ADCY9_HUMAN Adenylate cyclase type 9 OS=Homo sapiens OX=9606 GN=ADCY9 PE=1 SV=4 && PF00211:Adenylate and Guanylate cyclase catalytic domain	Guanylate_cyc
109402030	455.306	412.612	412.923	507.285	640.188	577.332	426.947	574.935	-0.428515	0.0301225	0.825891	LOC109402030	NW_021837711.1	44626706	44831284	+	705	protein_coding	b(0%2C+)-type amino acid transporter 1 && sp|Q9QXA6|BAT1_MOUSE b(0,+)-type amino acid transporter 1 OS=Mus musculus OX=10090 GN=Slc7a9 PE=1 SV=1 && PF13520:Amino acid permease	-
109402074	52.5696	89.8577	28.5139	12.7887	28.1401	16.4952	56.9804	19.1413	1.57893	0.00292741	0.358118	LOC109402074	NW_021837512.1	395635	421422	-	2139	protein_coding	uncharacterized LOC109402074 && sp|Q7RTY0|MOT13_HUMAN Monocarboxylate transporter 13 OS=Homo sapiens OX=9606 GN=SLC16A13 PE=1 SV=1 && PF07690:Major Facilitator Superfamily	MFS_1
109402083	143.453	166.879	127.784	133.855	261.301	365.432	146.039	253.53	-0.790499	0.0168944	0.702534	LOC109402083	NW_021838798.1	18947996	18975211	+	2058	protein_coding	protein yellow%2C transcript variant X1 && sp|Q9BI17|YELL_DROYA Protein yellow OS=Drosophila yakuba OX=7245 GN=y PE=3 SV=1 && PF03022:Major royal jelly protein	-
109402093	0.89101	6.41841	1.05607	6.82064	30.1501	7.61317	2.7885	14.8613	-2.40394	0.0219687	0.737045	LOC109402093	NW_021837045.1	107806605	107817574	-	947	lncRNA	uncharacterized LOC109402093 && - && -	-
109402109	1051.39	1103.97	844.856	1177.41	1366.81	1908.37	1000.07	1484.2	-0.568302	0.0107713	0.616683	LOC109402109	NW_021838687.1	13198560	13211157	+	2728	protein_coding	ethanolamine-phosphate cytidylyltransferase%2C transcript variant X2 && sp|Q5EA75|PCY2_BOVIN Ethanolamine-phosphate cytidylyltransferase OS=Bos taurus OX=9913 GN=PCYT2 PE=2 SV=1 && PF01467:Cytidylyltransferase-like	CTP_transf_2
109402289	1.78202	1.83383	5.28035	4.2629	20.1001	16.4952	2.9654	13.6194	-2.21266	0.025853	0.789251	LOC109402289	NW_021838909.1	69485967	69511740	-	2017	misc_RNA	uncharacterized LOC109402289 && - && -	-
109402405	2485.92	2720.49	1783.7	1406.76	1359.77	1356.41	2330.04	1374.31	0.761802	0.000141468	0.0605611	LOC109402405	NW_021837822.1	3310751	3414647	-	6488	protein_coding	elongation of very long chain fatty acids protein AAEL008004%2C transcript variant X1 && sp|Q1HRV8|ELVL1_AEDAE Elongation of very long chain fatty acids protein AAEL008004 OS=Aedes aegypti OX=7159 GN=AAEL008004 PE=2 SV=2 && PF01151:GNS1/SUR4 family	ELO
109402419	327.001	366.766	375.961	254.921	127.636	293.107	356.576	225.221	0.664672	0.0214722	0.737045	LOC109402419	NW_021838420.1	139704	169080	+	4883	protein_coding	alpha-mannosidase 2-like && sp|Q24451|MAN2_DROME Alpha-mannosidase 2 OS=Drosophila melanogaster OX=7227 GN=alpha-Man-IIa PE=1 SV=2 && PF09261:Alpha mannosidase middle domain|PF01074:Glycosyl hydrolases family 38 N-terminal domain|PF07748:Glycosyl hydrolases family 38 C-terminal domain|PF18230:Glycosyl hydrolases family 38 C-terminal sub-domain	-
109402423	145.235	203.555	144.682	100.604	96.4804	112.929	164.49	103.338	0.673628	0.0153066	0.690604	LOC109402423	NW_021837168.1	1379737	1420110	-	4740	protein_coding	uncharacterized LOC109402423%2C transcript variant X1 && - && -	-
109402424	119.395	68.7686	57.0278	44.3342	43.2152	32.9904	81.7306	40.1799	1.02129	0.0104653	0.614756	LOC109402424	NW_021838420.1	604411	633680	-	1920	protein_coding	probable maleylacetoacetate isomerase 2%2C transcript variant X2 && sp|Q9VHD2|MAAI2_DROME Probable maleylacetoacetate isomerase 2 OS=Drosophila melanogaster OX=7227 GN=GstZ2 PE=1 SV=1 && PF13417:Glutathione S-transferase, N-terminal domain|PF14497:Glutathione S-transferase, C-terminal domain	-
109402437	46.3325	51.3472	44.3549	28.9877	27.1351	22.8395	47.3449	26.3208	0.841268	0.0478666	0.935285	LOC109402437	NW_021837168.1	1290970	1304367	-	2139	protein_coding	myb-like protein AA%2C transcript variant X1 && sp|Q7KRI2|LOLAL_DROME Longitudinals lacking protein-like OS=Drosophila melanogaster OX=7227 GN=lolal PE=1 SV=1 && PF00651:BTB/POZ domain	BTB
109402449	14.2562	2.75075	13.7289	35.8084	43.2152	13.9575	10.2453	30.9937	-1.60986	0.0191403	0.732777	LOC109402449	NW_021837168.1	751621	753053	-	1377	lncRNA	uncharacterized LOC109402449 && - && -	-
109402467	15.1472	33.0089	35.9064	14.4939	2.01001	3.80659	28.0208	6.77015	2.00413	0.00803881	0.540782	LOC109402467	NW_021838434.1	137294	150479	-	1664	protein_coding	serine protease grass-like && sp|P50342|TRYT_MERUN Mast cell tryptase OS=Meriones unguiculatus OX=10047 PE=2 SV=1 && PF00089:Trypsin	Trypsin
109402468	76.6269	38.5104	33.7942	10.231	12.0601	6.34431	49.6438	9.54511	2.3648	2.73439e-05	0.0214604	LOC109402468	NW_021837822.1	900865	903014	-	1764	protein_coding	phenoloxidase-activating factor 3-like && sp|Q9VB68|GRASS_DROME Serine protease grass OS=Drosophila melanogaster OX=7227 GN=grass PE=1 SV=1 && PF00089:Trypsin	Trypsin
109402529	106.03	66.9348	107.719	40.9238	78.3903	49.4856	93.5614	56.2666	0.733718	0.0488644	0.941115	LOC109402529	NW_021837378.1	20287177	20291978	+	4800	protein_coding	transcription factor hamlet-like && sp|Q8I7Z8|HAM_DROME Transcription factor hamlet OS=Drosophila melanogaster OX=7227 GN=ham PE=2 SV=1 && PF00096:Zinc finger, C2H2 type	zf-C2H2
109402566	126.523	161.377	176.364	78.4373	89.4454	65.9808	154.755	77.9545	0.984178	0.000725098	0.187095	LOC109402566	NW_021838153.1	32793821	32807709	-	8518	protein_coding	uncharacterized LOC109402566 && sp|A8Z5Z5|SECA_SULMW Protein translocase subunit SecA OS=Sulcia muelleri (strain GWSS) OX=444179 GN=secA PE=3 SV=1 && PF14412:A nuclease family of the HNH/ENDO VII superfamily with conserved AHH|PF07517:SecA DEAD-like domain	-
109402576	304.725	245.733	264.017	433.963	397.982	346.399	271.492	392.781	-0.53418	0.0134576	0.656703	LOC109402576	NW_021839195.1	25536	30074	-	2393	protein_coding	complement C1q-like protein 4 && - && -	-
109402682	258.393	293.413	491.072	267.71	211.051	236.008	347.626	238.256	0.542576	0.0481961	0.938778	LOC109402682	NW_021838798.1	51750577	51777197	-	2157	protein_coding	facilitated trehalose transporter Tret1 && sp|Q17NV8|TRET1_AEDAE Facilitated trehalose transporter Tret1 OS=Aedes aegypti OX=7159 GN=Tret1 PE=3 SV=1 && PF00083:Sugar (and other) transporter	Sugar_tr
109402710	4584.25	2696.65	4029.96	1776.78	3046.17	1629.22	3770.29	2150.72	0.809678	0.00221632	0.309579	LOC109402710	NW_021838576.1	18211598	18212512	+	649	protein_coding	osteopontin && - && -	-
109402722	194.24	169.629	135.177	146.644	86.4304	69.7874	166.349	100.954	0.712642	0.0283322	0.808604	LOC109402722	NW_021839127.1	27630	109694	-	10578	protein_coding	inositol 1%2C4%2C5-trisphosphate receptor && sp|P29993|ITPR_DROME Inositol 1,4,5-trisphosphate receptor OS=Drosophila melanogaster OX=7227 GN=Itpr PE=2 SV=3 && PF00520:Ion transport protein|PF02815:MIR domain|PF01365:RIH domain|PF08709:Inositol 1,4,5-trisphosphate/ryanodine receptor|PF08454:RyR and IP3R Homology associated	Ion_trans
109402789	8.9101	7.33532	13.7289	19.6093	33.1651	48.2168	9.99144	33.6638	-1.7502	0.00375097	0.404843	LOC109402789	NW_021838832.1	2914484	2928048	+	683	protein_coding	ribonuclease P protein subunit p21-like && - && PF04032:RNAse P Rpr2/Rpp21/SNM1 subunit domain	-
109402802	140.78	123.784	133.065	143.233	198.991	262.655	132.543	201.626	-0.599939	0.0340672	0.858966	LOC109402802	NW_021838142.1	230081	263857	-	5895	protein_coding	mitotic checkpoint serine/threonine-protein kinase BUB1-like && sp|O08901|BUB1_MOUSE Mitotic checkpoint serine/threonine-protein kinase BUB1 OS=Mus musculus OX=10090 GN=Bub1 PE=1 SV=1 && PF00069:Protein kinase domain|PF08311:Mad3/BUB1 homology region 1	Pkinase
109402854	98.9021	77.9378	132.009	156.022	149.746	185.254	102.95	163.674	-0.66984	0.0208947	0.737045	LOC109402854	NW_021837045.1	46534066	46535272	+	1142	protein_coding	charged multivesicular body protein 2a-like && sp|Q6DFS6|CHM2A_XENTR Charged multivesicular body protein 2a OS=Xenopus tropicalis OX=8364 GN=chmp2a PE=2 SV=1 && PF03357:Snf7	ESCRT-III
109402890	196.913	143.956	195.373	110.835	105.525	125.617	178.747	113.993	0.650836	0.0149365	0.685774	LOC109402890	NW_021837045.1	45844139	46073704	+	16996	protein_coding	uncharacterized LOC109402890 && sp|F8VPU2|FARP1_MOUSE FERM, ARHGEF and pleckstrin domain-containing protein 1 OS=Mus musculus OX=10090 GN=Farp1 PE=1 SV=1 && PF09380:FERM C-terminal PH-like domain|PF09379:FERM N-terminal domain|PF00373:FERM central domain|PF08736:FERM adjacent (FA)	Band_41
109403116	17.8202	29.3413	32.7382	63.0909	59.2953	71.0563	26.6332	64.4808	-1.27918	0.00192816	0.302657	LOC109403116	NW_021837243.1	67138	67793	-	597	lncRNA	uncharacterized LOC109403116 && - && -	-
109403122	13.3651	9.16915	15.841	32.398	57.2852	20.3018	12.7918	36.6617	-1.5293	0.00826323	0.548224	LOC109403122	NW_021838420.1	6581	15556	-	1466	lncRNA	uncharacterized LOC109403122 && sp|Q5XIF5|DEGS1_RAT Sphingolipid delta(4)-desaturase DES1 OS=Rattus norvegicus OX=10116 GN=Degs1 PE=2 SV=1 && -	-
109403224	736.865	666.597	903.996	475.74	664.308	529.116	769.153	556.388	0.466944	0.0302786	0.826828	LOC109403224	NW_021838576.1	12280448	12403586	-	9756	protein_coding	la-related protein Larp4B%2C transcript variant X4 && sp|Q9I7T7|LAR4_DROME La-related protein Larp4B OS=Drosophila melanogaster OX=7227 GN=Larp4B PE=1 SV=2 && PF05383:La domain	-
109403261	225.426	99.9437	363.288	133.855	85.4254	97.7024	229.552	105.661	1.11525	0.00391241	0.409684	LOC109403261	NW_021838563.1	218140	249676	+	2344	pseudogene	- && sp|Q8BJ64|CHDH_MOUSE Choline dehydrogenase, mitochondrial OS=Mus musculus OX=10090 GN=Chdh PE=1 SV=1 && PF00732:GMC oxidoreductase	-
109403275	2.67303	3.66766	23.2335	0.85258	1.005	1.26886	9.85808	1.04215	3.25198	0.0184021	0.72213	LOC109403275	NW_021838563.1	240112	241772	+	1661	protein_coding	glucose dehydrogenase [FAD%2C quinone]-like && sp|P18172|DHGL_DROPS Glucose dehydrogenase [FAD, quinone] OS=Drosophila pseudoobscura pseudoobscura OX=46245 GN=Gld PE=3 SV=4 && PF00732:GMC oxidoreductase|PF05199:GMC oxidoreductase	-
109403276	0.89101	0	0	2.55774	5.02502	7.61317	0.297003	5.06531	-3.8796	0.0350035	1	LOC109403276	NW_021837267.1	12386481	12445616	+	2501	pseudogene	- && sp|P18172|DHGL_DROPS Glucose dehydrogenase [FAD, quinone] OS=Drosophila pseudoobscura pseudoobscura OX=46245 GN=Gld PE=3 SV=4 && PF00732:GMC oxidoreductase	-
109403309	1244.74	810.553	1253.55	827.855	772.848	822.223	1102.95	807.642	0.449387	0.0357823	0.871922	LOC109403309	NW_021838465.1	86812330	86872355	+	1988	protein_coding	Na(+)/H(+) exchange regulatory cofactor NHE-RF2 && sp|Q8SQG9|NHRF2_RABIT Na(+)/H(+) exchange regulatory cofactor NHE-RF2 OS=Oryctolagus cuniculus OX=9986 GN=SLC9A3R2 PE=1 SV=1 && PF00595:PDZ domain	PDZ
109403350	427.685	364.932	467.839	262.595	287.431	341.324	420.152	297.117	0.501988	0.0216428	0.737045	LOC109403350	NW_021838465.1	95008394	95047990	+	3607	protein_coding	transcription factor GAGA-like%2C transcript variant X2 && sp|Q08605|GAGA_DROME Transcription factor GAGA OS=Drosophila melanogaster OX=7227 GN=Trl PE=1 SV=2 && PF09237:GAGA factor|PF00651:BTB/POZ domain	BTB
109403423	0	0	0	5.11548	9.04504	6.34431	0	6.83494	-5.28544	0.00256135	1	LOC109403423	NW_021838909.1	77172643	77186500	+	818	protein_coding	general odorant-binding protein 56d-like && - && PF01395:PBP/GOBP family	-
109403440	16.0382	4.58458	9.50463	2.55774	1.005	0	10.0425	1.18758	2.97674	0.0182859	0.72213	LOC109403440	NW_021838909.1	81167789	81168948	-	1160	protein_coding	probable chitinase 10 && - && PF01607:Chitin binding Peritrophin-A domain	CBM_14
109403520	339.475	306.25	299.924	231.049	272.356	183.985	315.216	229.13	0.457781	0.049475	0.948028	LOC109403520	NW_021837156.1	8305417	8391562	+	6971	protein_coding	serine/threonine-protein kinase D1%2C transcript variant X3 && sp|Q8K1Y2|KPCD3_MOUSE Serine/threonine-protein kinase D3 OS=Mus musculus OX=10090 GN=Prkd3 PE=1 SV=1 && PF00130:Phorbol esters/diacylglycerol binding domain (C1 domain)|PF00169:PH domain|PF00069:Protein kinase domain	Pkinase
109403614	505.203	482.297	619.913	774.995	832.144	1660.94	535.804	1089.36	-1.02263	0.000245174	0.087134	LOC109403614	NW_021838432.1	5113563	5132180	+	1678	protein_coding	lysyl oxidase homolog 2B-like && sp|A1L1V4|LOL2B_DANRE Lysyl oxidase homolog 2B OS=Danio rerio OX=7955 GN=loxl2b PE=2 SV=1 && PF00530:Scavenger receptor cysteine-rich domain|PF01186:Lysyl oxidase	SRCR
109403732	768.942	767.458	667.436	919.081	851.239	1168.62	734.612	979.647	-0.413922	0.0373043	0.877441	LOC109403732	NW_021837267.1	8887969	8894293	+	3324	protein_coding	uncharacterized LOC109403732%2C transcript variant X1 && sp|Q68FU8|SUGP1_RAT SURP and G-patch domain-containing protein 1 OS=Rattus norvegicus OX=10116 GN=Sugp1 PE=1 SV=1 && PF01585:G-patch domain	G-patch
109403746	1217.12	895.826	1107.82	712.757	974.854	644.582	1073.59	777.398	0.465139	0.0344398	0.86254	LOC109403746	NW_021838721.1	3607850	3672999	+	11866	protein_coding	sushi%2C von Willebrand factor type A%2C EGF and pentraxin domain-containing protein 1%2C transcript variant X1 && sp|P0C6B8|SVEP1_RAT Sushi, von Willebrand factor type A, EGF and pentraxin domain-containing protein 1 OS=Rattus norvegicus OX=10116 GN=Svep1 PE=1 SV=1 && PF00059:Lectin C-type domain|PF00008:EGF-like domain|PF00431:CUB domain|PF00084:Sushi repeat (SCR repeat)|PF07645:Calcium-binding…	CUB
109403810	511.44	618.918	540.708	658.192	706.518	1040.47	557.022	801.726	-0.52359	0.020281	0.735004	LOC109403810	NW_021837600.1	39114636	39119023	-	1287	protein_coding	V-type proton ATPase subunit G-like && sp|Q25532|VATG_MANSE V-type proton ATPase subunit G OS=Manduca sexta OX=7130 PE=3 SV=1 && PF03179:Vacuolar (H+)-ATPase G subunit	-
109403860	27.6213	24.7567	8.44856	5.96806	10.05	2.53772	20.2755	6.18528	1.69714	0.0308136	0.828848	LOC109403860	NW_021837822.1	37163943	37181281	+	1059	protein_coding	vacuolar protein sorting-associated protein 26C && sp|O35075|VP26C_MOUSE Vacuolar protein sorting-associated protein 26C OS=Mus musculus OX=10090 GN=Vps26c PE=1 SV=1 && PF03643:Vacuolar protein sorting-associated protein 26	-
109403972	1264.34	1426.72	1913.6	1058.05	1081.38	1248.56	1534.89	1129.33	0.442779	0.032315	0.839565	LOC109403972	NW_021837822.1	35913940	36045797	+	14725	protein_coding	ankyrin repeat and KH domain-containing protein mask-like && sp|Q9VCA8|ANKHM_DROME Ankyrin repeat and KH domain-containing protein mask OS=Drosophila melanogaster OX=7227 GN=mask PE=1 SV=2 && PF12796:Ankyrin repeats (3 copies)|PF00013:KH domain	KH_1
109404189	167.51	182.466	199.597	261.742	254.266	276.612	183.191	264.207	-0.528662	0.0185297	0.723357	LOC109404189	NW_021837822.1	34100621	34624970	+	3842	protein_coding	collagen alpha chain CG42342 && sp|B7Z0K8|COLL1_DROME Collagen alpha chain CG42342 OS=Drosophila melanogaster OX=7227 GN=CG42342 PE=2 SV=1 && -	-
109404409	0	0.916915	0	3.41032	7.03503	6.34431	0.305638	5.59655	-4.03042	0.0238075	1	LOC109404409	NW_021838154.1	8005466	8006769	+	1177	pseudogene	- && sp|P26262|KLKB1_MOUSE Plasma kallikrein OS=Mus musculus OX=10090 GN=Klkb1 PE=1 SV=2 && PF00089:Trypsin	Trypsin
109404419	12128.4	11403.7	9181.47	11447.6	15282.1	24600.7	10904.5	17110.1	-0.649801	0.0106068	0.616633	LOC109404419	NW_021838154.1	16109504	16133448	-	2599	protein_coding	tropomyosin-1%2C transcript variant X3 && sp|P09491|TPM2_DROME Tropomyosin-2 OS=Drosophila melanogaster OX=7227 GN=Tm2 PE=2 SV=1 && PF00261:Tropomyosin	-
109404459	5.34606	9.16915	16.8971	1.70516	2.01001	1.26886	10.4708	1.66134	2.63456	0.0200611	0.735004	LOC109404459	NW_021837267.1	47105055	47170568	-	1048	protein_coding	uncharacterized LOC109404459 && - && -	-
109404468	141.671	191.635	79.2052	62.2383	86.4304	63.4431	137.504	70.7039	0.961413	0.00740136	0.51826	LOC109404468	NW_021837267.1	46223608	46366535	+	6189	protein_coding	cytospin-A-like%2C transcript variant X1 && sp|Q2KN97|CYTSA_CHICK Cytospin-A OS=Gallus gallus OX=9031 GN=SPECC1L PE=2 SV=2 && PF00307:Calponin homology (CH) domain	CH
109404500	40.9865	22.9229	22.1775	58.828	69.3453	60.9054	28.6956	63.0262	-1.12972	0.00680676	0.51349	LOC109404500	NW_021837267.1	51266389	51274585	+	3320	protein_coding	DNA topoisomerase 3-beta && sp|O96651|TOP3B_DROME DNA topoisomerase 3-beta OS=Drosophila melanogaster OX=7227 GN=Top3beta PE=2 SV=2 && PF01751:Toprim domain|PF01131:DNA topoisomerase	Topoisom_bac
109404581	8.9101	17.4214	10.5607	5.11548	0	0	12.2974	1.70516	2.73615	0.0210482	0.737045	LOC109404581	NW_021839020.1	23784328	23785435	-	1108	protein_coding	uncharacterized LOC109404581 && - && -	-
109404615	135.434	61.4333	84.4856	64.7961	39.1952	22.8395	93.7841	42.2769	1.13489	0.0094651	0.580731	LOC109404615	NW_021837378.1	36987171	37013956	+	2729	protein_coding	acetylcholine receptor subunit alpha-like 1%2C transcript variant X2 && sp|A8WQK3|ACH1_CAEBR Acetylcholine receptor subunit alpha-type acr-16 OS=Caenorhabditis briggsae OX=6238 GN=acr-16 PE=3 SV=2 && PF02931:Neurotransmitter-gated ion-channel ligand binding domain|PF02932:Neurotransmitter-gated ion-channel transmembrane region	Neur_chan_LBD
109404638	76.6269	44.0119	54.9156	86.9631	132.661	90.0892	58.5181	103.238	-0.817979	0.0199012	0.735004	LOC109404638	NW_021837378.1	37176091	37176888	-	725	protein_coding	COX assembly mitochondrial protein homolog && sp|Q3SZM6|COXM1_BOVIN COX assembly mitochondrial protein homolog OS=Bos taurus OX=9913 GN=CMC1 PE=3 SV=1 && PF08583:Cytochrome c oxidase biogenesis protein Cmc1 like	-
109404786	899.029	1067.29	838.519	1211.52	1114.55	1876.65	934.946	1400.9	-0.582239	0.0116844	0.637932	LOC109404786	NW_021838153.1	152052630	152062783	-	4131	protein_coding	apoptotic chromatin condensation inducer in the nucleus%2C transcript variant X1 && sp|Q9UKV3|ACINU_HUMAN Apoptotic chromatin condensation inducer in the nucleus OS=Homo sapiens OX=9606 GN=ACIN1 PE=1 SV=2 && PF16294:RNSP1-SAP18 binding (RSB) motif	-
109404787	185.33	169.629	178.476	102.31	122.611	137.037	177.812	120.652	0.564293	0.0283329	0.808604	LOC109404787	NW_021838153.1	153797274	153832558	-	5244	protein_coding	rho GTPase-activating protein gacF-like%2C transcript variant X1 && sp|Q69ZB8|ZCHC2_MOUSE Zinc finger CCHC domain-containing protein 2 OS=Mus musculus OX=10090 GN=Zcchc2 PE=2 SV=3 && -	-
109404794	993.476	1313.94	1454.21	1677.02	1601.98	1888.07	1253.87	1722.36	-0.458073	0.0216258	0.737045	LOC109404794	NW_021838153.1	151417410	151420075	-	2528	protein_coding	elongation factor G%2C mitochondrial && sp|Q16S14|EFGM_AEDAE Elongation factor G, mitochondrial OS=Aedes aegypti OX=7159 GN=AAEL010742 PE=3 SV=1 && PF03764:Elongation factor G, domain IV|PF03144:Elongation factor Tu domain 2|PF00009:Elongation factor Tu GTP binding domain|PF14492:Elongation Factor G, domain II|PF00679:Elongation factor G C-terminus	GTP_EFTU
109404796	85.537	104.528	114.056	165.4	114.57	196.674	101.374	158.882	-0.647144	0.0298309	0.822632	LOC109404796	NW_021838153.1	151431411	151468088	-	3541	protein_coding	pre-mRNA-splicing factor ATP-dependent RNA helicase DHX16-like && sp|O45244|DHX16_CAEEL Probable pre-mRNA-splicing factor ATP-dependent RNA helicase mog-4 OS=Caenorhabditis elegans OX=6239 GN=mog-4 PE=1 SV=2 && PF04408:Helicase associated domain (HA2)|PF00270:DEAD/DEAH box helicase|PF00271:Helicase conserved C-terminal domain|PF07717:Oligonucleotide/oligosaccharide-binding (OB)-fold	HA2
109404865	3216.55	2870.86	2647.57	3310.57	3458.22	4789.96	2911.66	3852.91	-0.403647	0.0427213	0.903141	LOC109404865	NW_021837045.1	95779045	95793165	-	3425	protein_coding	glycerol-3-phosphate dehydrogenase%2C mitochondrial-like%2C transcript variant X1 && sp|A6QLU1|GPDM_BOVIN Glycerol-3-phosphate dehydrogenase, mitochondrial OS=Bos taurus OX=9913 GN=GPD2 PE=2 SV=1 && PF13499:EF-hand domain pair|PF01266:FAD dependent oxidoreductase|PF16901:C-terminal domain of alpha-glycerophosphate oxidase	DAO
109404937	972.092	955.426	1117.32	848.317	763.803	450.446	1014.95	687.522	0.559663	0.0202723	0.735004	LOC109404937	NW_021838576.1	27466104	27637383	+	4003	protein_coding	protein cycle-like%2C transcript variant X8 && sp|O61734|CYCL_DROME Protein cycle OS=Drosophila melanogaster OX=7227 GN=cyc PE=1 SV=2 && PF00010:Helix-loop-helix DNA-binding domain|PF14598:PAS domain|PF00989:PAS fold	HLH
109404948	18.7112	8.25224	5.28035	0	1.005	5.07545	10.7479	2.02682	2.52202	0.0366698	0.877441	LOC109404948	NW_021838576.1	30064470	30065133	-	600	protein_coding	uncharacterized LOC109404948 && - && -	-
109404951	178.202	200.804	255.569	206.324	284.416	621.743	211.525	370.828	-0.807042	0.0197283	0.735004	LOC109404951	NW_021838576.1	29368402	29391318	+	2016	protein_coding	flightin-like && sp|P35554|FTN_DROME Flightin OS=Drosophila melanogaster OX=7227 GN=fln PE=2 SV=1 && -	-
109405021	1418.49	2079.56	1725.62	2233.76	2063.27	2613.86	1741.22	2303.63	-0.403555	0.044915	0.917808	LOC109405021	NW_021837045.1	159691013	159707642	-	3638	protein_coding	A-kinase anchor protein 17A%2C transcript variant X1 && sp|Q02040|AK17A_HUMAN A-kinase anchor protein 17A OS=Homo sapiens OX=9606 GN=AKAP17A PE=1 SV=2 && -	-
109405148	1111.98	1476.23	1660.14	1861.18	1807	2077.13	1416.12	1915.1	-0.435595	0.0290862	0.813727	LOC109405148	NW_021838576.1	41170245	41171207	+	841	protein_coding	nucleoside diphosphate kinase && sp|P08879|NDKA_DROME Nucleoside diphosphate kinase OS=Drosophila melanogaster OX=7227 GN=awd PE=1 SV=3 && PF00334:Nucleoside diphosphate kinase	NDK
109405416	72.1718	82.5224	79.2052	35.8084	45.2252	55.8299	77.9665	45.6212	0.782955	0.0271484	0.797986	LOC109405416	NW_021838771.1	264117	294301	+	1937	protein_coding	probable maleylacetoacetate isomerase 2%2C transcript variant X2 && sp|Q9VHD2|MAAI2_DROME Probable maleylacetoacetate isomerase 2 OS=Drosophila melanogaster OX=7227 GN=GstZ2 PE=1 SV=1 && PF13417:Glutathione S-transferase, N-terminal domain|PF14497:Glutathione S-transferase, C-terminal domain	-
109405451	228.099	140.288	148.906	105.72	82.4104	91.3581	172.431	93.1628	0.887409	0.00286804	0.358118	LOC109405451	NW_021838420.1	39781	55731	+	2456	protein_coding	presenilin homolog%2C transcript variant X1 && sp|O02194|PSN_DROME Presenilin homolog OS=Drosophila melanogaster OX=7227 GN=Psn PE=1 SV=2 && PF01080:Presenilin	-
109405647	296.706	190.718	308.372	198.651	185.926	175.103	265.266	186.56	0.505675	0.0496026	0.949493	LOC109405647	NW_021837931.1	3001004	3015861	-	1362	protein_coding	alcohol dehydrogenase class-3 && sp|P79896|ADHX_SPAAU Alcohol dehydrogenase class-3 OS=Sparus aurata OX=8175 PE=2 SV=1 && PF00107:Zinc-binding dehydrogenase|PF08240:Alcohol dehydrogenase GroES-like domain	ADH_N
109405715	1133.36	778.461	1158.51	715.315	821.089	675.035	1023.44	737.146	0.472842	0.0267725	0.797986	LOC109405715	NW_021837045.1	185913233	186106644	+	8759	protein_coding	protein crumbs%2C transcript variant X1 && sp|P10040|CRB_DROME Protein crumbs OS=Drosophila melanogaster OX=7227 GN=crb PE=1 SV=3 && PF00054:Laminin G domain|PF00008:EGF-like domain|PF07645:Calcium-binding EGF domain	EGF
109405720	874.081	446.538	771.987	361.494	447.227	475.823	697.535	428.181	0.70514	0.00662186	0.51349	LOC109405720	NW_021837045.1	147881427	147896752	+	1753	protein_coding	cytochrome P450 4c21-like && sp|Q964T1|CP4CU_BLAGE Cytochrome P450 4c21 OS=Blattella germanica OX=6973 GN=CYP4C21 PE=2 SV=1 && PF00067:Cytochrome P450	p450
109405725	220.97	146.706	341.111	106.572	94.4704	218.244	236.262	139.762	0.762515	0.036962	0.877441	LOC109405725	NW_021837045.1	147926670	147942626	+	1639	protein_coding	cytochrome P450 4c21-like && sp|Q964T1|CP4CU_BLAGE Cytochrome P450 4c21 OS=Blattella germanica OX=6973 GN=CYP4C21 PE=2 SV=1 && PF00067:Cytochrome P450	p450
109405805	1127.13	1202.99	1139.5	867.074	1009.02	833.643	1156.54	903.247	0.356326	0.0458006	0.926638	LOC109405805	NW_021838909.1	42695994	43225567	-	7934	protein_coding	A disintegrin and metalloproteinase with thrombospondin motifs 4%2C transcript variant X8 && sp|Q9UHI8|ATS1_HUMAN A disintegrin and metalloproteinase with thrombospondin motifs 1 OS=Homo sapiens OX=9606 GN=ADAMTS1 PE=1 SV=4 && -	-
109405828	51.6786	54.098	54.9156	28.9877	30.1501	30.4527	53.5641	29.8635	0.843775	0.0345145	0.86254	LOC109405828	NW_021837045.1	56269778	56671666	+	1220	protein_coding	transcriptional repressor NF-X1 homolog && - && -	-
109405842	2105.46	1560.59	4458.73	1132.23	1461.28	1055.69	2708.26	1216.4	1.15436	0.000192864	0.0726558	LOC109405842	NW_021837045.1	53027973	54230761	-	8495	protein_coding	low-density lipoprotein receptor-like%2C transcript variant X1 && sp|P01131|LDLR_BOVIN Low-density lipoprotein receptor OS=Bos taurus OX=9913 GN=LDLR PE=1 SV=2 && PF00058:Low-density lipoprotein receptor repeat class B|PF07645:Calcium-binding EGF domain|PF00057:Low-density lipoprotein receptor domain class A|PF14670:Coagulation Factor Xa inhibitory site	Ldl_recept_a
109406057	20.4932	12.8368	21.1214	5.11548	2.01001	7.61317	18.1505	4.91289	1.90786	0.0163861	0.696328	LOC109406057	NW_021838153.1	55485726	55488659	-	2519	protein_coding	conserved oligomeric Golgi complex subunit 5-like && sp|Q9VJD3|COG5_DROME Conserved oligomeric Golgi complex subunit 5 OS=Drosophila melanogaster OX=7227 GN=fws PE=1 SV=1 && PF10392:Golgi transport complex subunit 5	-
109406142	590.74	629.921	689.614	942.101	627.123	1171.16	636.758	913.461	-0.519949	0.0290568	0.813727	LOC109406142	NW_021837267.1	5233275	5261354	-	2988	protein_coding	UTP--glucose-1-phosphate uridylyltransferase-like%2C transcript variant X1 && sp|Q07130|UGPA_BOVIN UTP--glucose-1-phosphate uridylyltransferase OS=Bos taurus OX=9913 GN=UGP2 PE=1 SV=2 && PF01704:UTP--glucose-1-phosphate uridylyltransferase	-
109406162	15.1472	32.092	50.6913	12.7887	0	8.88204	32.6435	7.22358	2.16391	0.00627114	0.504791	LOC109406162	NW_021837267.1	5857927	5892069	-	2030	protein_coding	prespore vesicle protein-like && - && PF05335:Protein of unknown function (DUF745)	-
109406167	377.788	201.721	473.119	202.061	237.181	68.5186	350.876	169.254	1.04641	0.00694895	0.51349	LOC109406167	NW_021837600.1	40614201	41430835	+	7759	protein_coding	protein grainyhead-like%2C transcript variant X1 && sp|P13002|ELF1_DROME Protein grainyhead OS=Drosophila melanogaster OX=7227 GN=grh PE=1 SV=3 && -	-
109406191	2182.97	2149.25	749.81	380.251	433.157	329.904	1694.01	381.104	2.15193	1.23507e-11	2.09714e-07	LOC109406191	NW_021837045.1	130520640	130522828	+	598	protein_coding	60S ribosomal protein L36-like && sp|P49630|RL36_DROME 60S ribosomal protein L36 OS=Drosophila melanogaster OX=7227 GN=RpL36 PE=1 SV=1 && PF01158:Ribosomal protein L36e	-
109406300	155.036	121.95	120.392	241.28	207.031	159.877	132.459	202.729	-0.616751	0.0217252	0.737045	LOC109406300	NW_021837267.1	45168673	45308820	+	5515	protein_coding	cytospin-A && sp|Q2KN97|CYTSA_CHICK Cytospin-A OS=Gallus gallus OX=9031 GN=SPECC1L PE=2 SV=2 && PF00307:Calponin homology (CH) domain	CH
109406305	870.517	922.417	783.604	977.057	1248.22	1334.84	858.846	1186.71	-0.465352	0.0173005	0.703827	LOC109406305	NW_021837267.1	45360477	45374335	+	1226	protein_coding	gamma-aminobutyric acid receptor-associated protein && sp|Q9GJW7|GBRAP_BOVIN Gamma-aminobutyric acid receptor-associated protein OS=Bos taurus OX=9913 GN=GABARAP PE=3 SV=2 && PF02991:Autophagy protein Atg8 ubiquitin like	-
109406369	537.279	620.752	612.52	671.833	639.183	1305.66	590.184	872.225	-0.561888	0.0365123	0.877441	LOC109406369	NW_021837600.1	33615280	33619589	+	1285	protein_coding	V-type proton ATPase subunit G-like && sp|Q25532|VATG_MANSE V-type proton ATPase subunit G OS=Manduca sexta OX=7130 PE=3 SV=1 && PF03179:Vacuolar (H+)-ATPase G subunit	-
109406399	383.134	380.52	454.11	284.762	283.411	327.367	405.921	298.513	0.444341	0.0333474	0.849858	LOC109406399	NW_021837822.1	27597444	27645629	-	7187	protein_coding	la-related protein 1-like && sp|Q9VAW5|LARP_DROME La-related protein 1 OS=Drosophila melanogaster OX=7227 GN=larp PE=1 SV=5 && PF05383:La domain	-
109406531	146.126	91.6915	167.915	263.447	162.811	374.314	135.244	266.857	-0.979377	0.00298944	0.358447	LOC109406531	NW_021837378.1	2220056	2226012	-	1016	protein_coding	glutathione S-transferase D7-like && sp|Q9VG93|GSTD7_DROME Glutathione S-transferase D7 OS=Drosophila melanogaster OX=7227 GN=GstD7 PE=1 SV=1 && PF00043:Glutathione S-transferase, C-terminal domain|PF13417:Glutathione S-transferase, N-terminal domain	GST_C
109406624	36281	54750.8	52983	55285.5	57082.2	86339.7	48005	66235.8	-0.464414	0.043023	0.904444	LOC109406624	NW_021838798.1	51050065	51087085	-	2154	protein_coding	uncharacterized LOC109406624%2C transcript variant X1 && - && PF15929:Myofilin	-
109406853	108.703	50.4303	143.625	72.4693	48.2402	21.5707	100.92	47.4267	1.0738	0.020698	0.737045	LOC109406853	NW_021837920.1	138792	164324	-	2331	protein_coding	uncharacterized LOC109406853 && - && -	-
109406991	59.6977	48.5965	69.7006	113.393	101.505	98.9713	59.3316	104.623	-0.822703	0.00929791	0.580604	LOC109406991	NW_021838713.1	131847	253580	-	1043	protein_coding	out at first protein && sp|O18638|OAF_DROVI Out at first protein OS=Drosophila virilis OX=7244 GN=oaf PE=3 SV=1 && PF14941:Transcriptional regulator, Out at first	-
109407043	996.149	987.518	1509.12	496.201	488.432	204.287	1164.26	396.307	1.55142	2.67891e-07	0.000720856	LOC109407043	NW_021839020.1	44710614	44753700	-	2106	protein_coding	low density lipoprotein receptor adapter protein 1-B-like%2C transcript variant X1 && sp|Q5SW96|ARH_HUMAN Low density lipoprotein receptor adapter protein 1 OS=Homo sapiens OX=9606 GN=LDLRAP1 PE=1 SV=3 && PF14719:Phosphotyrosine interaction domain (PTB/PID)	-
109407208	2953.7	1063.62	2728.88	815.919	859.279	709.294	2248.73	794.831	1.50002	5.67418e-07	0.00118754	LOC109407208	NW_021839140.1	63015	74915	+	2087	protein_coding	homogentisate 1%2C2-dioxygenase-like && sp|Q9VKJ0|HGD_DROME Homogentisate 1,2-dioxygenase OS=Drosophila melanogaster OX=7227 GN=hgo PE=2 SV=3 && PF04209:homogentisate 1,2-dioxygenase	-
109407241	17.8202	22.006	30.626	58.828	33.1651	46.9479	23.4841	46.3137	-0.988403	0.0346469	0.864384	LOC109407241	NW_021838687.1	77463179	77468827	+	2007	protein_coding	uncharacterized LOC109407241%2C transcript variant X2 && - && -	-
109407250	1690.25	1763.23	2058.28	1428.07	1257.26	1338.65	1837.25	1341.33	0.453501	0.0101852	0.605201	LOC109407250	NW_021839020.1	50673107	50714399	-	13446	protein_coding	vacuolar protein sorting-associated protein 13D && sp|Q9VU08|VP13D_DROME Vacuolar protein sorting-associated protein 13D OS=Drosophila melanogaster OX=7227 GN=Vps13D PE=1 SV=3 && PF16909:Vacuolar-sorting-associated 13 protein C-terminal|PF12624:N-terminal region of Chorein or VPS13|PF16908:Vacuolar sorting-associated protein 13, N-terminal|PF16910:Repeating coiled region of VPS13|PF06650:SHR-bind…	-
109407253	1314.24	1326.78	1353.88	1866.3	2201.96	1558.16	1331.63	1875.48	-0.494537	0.00869947	0.563104	LOC109407253	NW_021839020.1	49618384	49663323	-	2280	protein_coding	cysteine sulfinic acid decarboxylase-like && sp|Q28D99|GADL1_XENTR Acidic amino acid decarboxylase GADL1 (Fragment) OS=Xenopus tropicalis OX=8364 GN=gadl1 PE=2 SV=2 && PF00282:Pyridoxal-dependent decarboxylase conserved domain	-
109407343	596.086	495.134	456.222	792.047	844.204	532.922	515.814	723.058	-0.488241	0.0332597	0.849149	LOC109407343	NW_021838153.1	147524689	147560096	-	2835	protein_coding	sodium-coupled monocarboxylate transporter 1-like%2C transcript variant X3 && sp|Q8N695|SC5A8_HUMAN Sodium-coupled monocarboxylate transporter 1 OS=Homo sapiens OX=9606 GN=SLC5A8 PE=1 SV=2 && PF00474:Sodium:solute symporter family	-
109407377	279.777	271.407	315.765	474.034	342.706	371.777	288.983	396.173	-0.457381	0.0392869	0.880105	LOC109407377	NW_021838798.1	34400691	34437304	+	3784	protein_coding	sorting nexin-25-like && sp|Q9H3E2|SNX25_HUMAN Sorting nexin-25 OS=Homo sapiens OX=9606 GN=SNX25 PE=1 SV=2 && PF08628:Sorting nexin C terminal|PF00787:PX domain|PF02194:PXA domain|PF00615:Regulator of G protein signaling domain	RGS
109407558	1027.33	837.143	1020.16	726.398	725.613	686.455	961.547	712.822	0.431334	0.0193	0.734412	LOC109407558	NW_021837378.1	52659248	52705204	-	12457	protein_coding	uncharacterized LOC109407558%2C transcript variant X2 && sp|Q8IZD2|KMT2E_HUMAN Inactive histone-lysine N-methyltransferase 2E OS=Homo sapiens OX=9606 GN=KMT2E PE=1 SV=1 && PF00856:SET domain|PF00628:PHD-finger	PHD
109407564	0	7.33532	1.05607	11.0835	9.04504	17.7641	2.79713	12.6309	-2.1584	0.0475581	0.934102	LOC109407564	NW_021837378.1	52282951	52301131	-	2909	protein_coding	mutS protein homolog 4-like && sp|Q99MT2|MSH4_MOUSE MutS protein homolog 4 OS=Mus musculus OX=10090 GN=Msh4 PE=2 SV=1 && PF05192:MutS domain III|PF00488:MutS domain V|PF05190:MutS family domain IV	-
109407566	956.054	889.408	1021.22	895.209	663.303	503.738	955.56	687.417	0.472901	0.0390919	0.880105	LOC109407566	NW_021837378.1	52229378	52277774	-	1541	protein_coding	phosphoserine phosphatase && sp|Q9VSY6|SERB_DROME Phosphoserine phosphatase OS=Drosophila melanogaster OX=7227 GN=aay PE=2 SV=1 && PF00702:haloacid dehalogenase-like hydrolase	Hydrolase
109407614	83.7549	66.0179	33.7942	13.6413	31.1551	45.679	61.189	30.1585	1.04236	0.0384589	0.880105	LOC109407614	NW_021838675.1	201842	260664	-	3233	protein_coding	protein nubbin && sp|P78424|PO6F2_HUMAN POU domain, class 6, transcription factor 2 OS=Homo sapiens OX=9606 GN=POU6F2 PE=1 SV=3 && PF00046:Homeodomain|PF00157:Pou domain - N-terminal to homeobox domain	Homeobox
109407707	220.079	192.552	193.261	265.152	233.161	369.239	201.964	289.184	-0.514257	0.0392265	0.880105	LOC109407707	NW_021837931.1	13442265	13475908	-	1728	protein_coding	acyl-protein thioesterase 2-like && sp|Q9WTL7|LYPA2_MOUSE Acyl-protein thioesterase 2 OS=Mus musculus OX=10090 GN=Lypla2 PE=1 SV=1 && PF02230:Phospholipase/Carboxylesterase	Abhydrolase_2
109407734	169.292	248.484	176.364	123.624	164.821	105.316	198.047	131.253	0.591415	0.0373871	0.877441	LOC109407734	NW_021838687.1	33947118	33968250	-	6505	protein_coding	HEAT repeat-containing protein 1 homolog && sp|Q9VM75|HEAT1_DROME HEAT repeat-containing protein 1 homolog OS=Drosophila melanogaster OX=7227 GN=l(2)k09022 PE=2 SV=2 && PF08146:BP28CT (NUC211) domain|PF12397:U3 small nucleolar RNA-associated protein 10	-
109407810	8.01909	3.66766	4.22428	0.85258	0	0	5.30368	0.284193	3.85026	0.0332767	1	LOC109407810	NW_021838798.1	58192615	58199492	-	790	lncRNA	uncharacterized LOC109407810 && - && -	-
109407865	258.393	215.475	253.457	178.189	153.766	186.523	242.442	172.826	0.48914	0.0372452	0.877441	LOC109407865	NW_021837046.1	34621920	34680411	+	3685	protein_coding	monocarboxylate transporter 10-like%2C transcript variant X1 && sp|Q91Y77|MOT10_RAT Monocarboxylate transporter 10 OS=Rattus norvegicus OX=10116 GN=Slc16a10 PE=1 SV=1 && PF07690:Major Facilitator Superfamily	MFS_1
109408006	237.9	253.985	278.802	195.241	136.681	128.155	256.896	153.359	0.738238	0.00385219	0.409684	LOC109408006	NW_021838576.1	46365031	46400502	-	2593	protein_coding	putative protein TPRXL%2C transcript variant X2 && - && -	-
109408075	57.0246	45.8458	57.0278	35.8084	153.766	194.136	53.2994	127.903	-1.25728	0.00761105	0.523725	LOC109408075	NW_021839186.1	1637228	1638222	+	871	protein_coding	general odorant-binding protein 67-like && - && -	-
109408202	22.2752	33.9259	46.4671	37.5135	65.3253	95.1647	34.2227	66.0012	-0.943538	0.0385058	0.880105	LOC109408202	NW_021838343.1	6288292	6308643	-	1766	protein_coding	elongation of very long chain fatty acids protein 7-like && sp|Q9VHX7|ELOVL_DROME Elongation of very long chain fatty acids protein OS=Drosophila melanogaster OX=7227 GN=ELOVL PE=2 SV=2 && PF01151:GNS1/SUR4 family	ELO
109408280	4.45505	3.66766	5.28035	26.43	16.0801	6.34431	4.46769	16.2848	-1.88708	0.0262235	0.792816	LOC109408280	NW_021838543.1	4813430	4821680	-	1984	protein_coding	uncharacterized oxidoreductase dhs-27-like && - && PF02958:Ecdysteroid kinase	-
109408300	547.08	248.484	262.961	214.85	202.006	209.362	352.842	208.739	0.75823	0.0123087	0.641279	LOC109408300	NW_021839130.1	45848018	45849666	-	987	protein_coding	protein D3-like%2C transcript variant X1 && sp|O16264|PEBPH_CAEEL Phosphatidylethanolamine-binding protein homolog F40A3.3 OS=Caenorhabditis elegans OX=6239 GN=F40A3.3 PE=3 SV=1 && PF01161:Phosphatidylethanolamine-binding protein	-
109408323	228.99	304.416	270.354	231.049	151.756	177.641	267.92	186.815	0.517303	0.0416673	0.891883	LOC109408323	NW_021839130.1	1329802	1340835	+	2915	protein_coding	uncharacterized LOC109408323 && - && -	-
109408442	19.6022	16.5045	1.05607	3.41032	0	1.26886	12.3876	1.55973	2.94639	0.0202911	0.735004	LOC109408442	NW_021837045.1	182084458	182086751	-	2294	pseudogene	- && sp|Q17020|HEXA_ANOGA Hexamerin-1.1 OS=Anopheles gambiae OX=7165 GN=HexA PE=2 SV=2 && -	-
109408459	95.3381	25.6736	5.28035	2.55774	0	10.1509	42.0973	4.23621	3.33909	0.0364746	0.877441	LOC109408459	NW_021838746.1	169753	172050	+	2172	protein_coding	hexamerin-1.1-like && sp|Q17020|HEXA_ANOGA Hexamerin-1.1 OS=Anopheles gambiae OX=7165 GN=HexA PE=2 SV=2 && PF00372:Hemocyanin, copper containing domain|PF03723:Hemocyanin, ig-like domain|PF03722:Hemocyanin, all-alpha domain	-
109408463	14.2562	0	3.16821	0	1.005	0	5.80812	0.335001	3.98299	0.0461165	1	LOC109408463	NW_021837045.1	178575832	178783516	-	1706	protein_coding	peritrophin-1-like%2C transcript variant X1 && - && PF01607:Chitin binding Peritrophin-A domain	CBM_14
109408612	226.317	192.552	209.102	150.907	118.591	153.532	209.324	141.01	0.570928	0.0215533	0.737045	LOC109408612	NW_021837489.1	3221425	3243533	-	8199	protein_coding	probable histone-lysine N-methyltransferase CG1716 && sp|Q9VYD1|C1716_DROME Probable histone-lysine N-methyltransferase CG1716 OS=Drosophila melanogaster OX=7227 GN=Set2 PE=1 SV=2 && PF00397:WW domain|PF17907:AWS domain|PF08236:SRI (Set2 Rpb1 interacting) domain|PF00856:SET domain	SET
109408624	1843.5	748.203	2933.76	505.58	655.263	374.314	1841.82	511.719	1.84735	0.0014494	0.257556	LOC109408624	NW_021837489.1	613641	627133	-	1535	protein_coding	4-hydroxyphenylpyruvate dioxygenase-like && sp|Q6TGZ5|HPPD_DANRE 4-hydroxyphenylpyruvate dioxygenase OS=Danio rerio OX=7955 GN=hpd PE=2 SV=1 && PF00903:Glyoxalase/Bleomycin resistance protein/Dioxygenase superfamily|PF13669:Glyoxalase/Bleomycin resistance protein/Dioxygenase superfamily	Glyoxalase
109408667	327.892	340.176	319.989	328.243	407.027	805.728	329.352	513.666	-0.638091	0.0322481	0.838985	LOC109408667	NW_021838576.1	96897620	96935224	-	4076	protein_coding	CTD nuclear envelope phosphatase 1 homolog%2C transcript variant X3 && sp|Q9VRG7|CNEP1_DROME CTD nuclear envelope phosphatase 1 homolog OS=Drosophila melanogaster OX=7227 GN=Dd PE=2 SV=1 && PF03031:NLI interacting factor-like phosphatase	NIF
109408683	14.2562	23.8398	22.1775	6.82064	11.055	3.80659	20.0911	7.22742	1.45638	0.0414693	0.890667	LOC109408683	NW_021838576.1	88171087	88209466	+	1308	protein_coding	gustatory receptor for sugar taste 64a-like && sp|P83293|GR64A_DROME Gustatory receptor for sugar taste 64a OS=Drosophila melanogaster OX=7227 GN=Gr64a PE=2 SV=1 && PF06151:Trehalose receptor	-
109408774	93.556	113.697	23.2335	16.199	21.1051	12.6886	76.829	16.6642	2.20163	5.91765e-05	0.037155	LOC109408774	NW_021838465.1	5258434	5425321	+	2175	protein_coding	uncharacterized LOC109408774%2C transcript variant X1 && - && -	-
109408939	28.5123	22.006	20.0653	31.5455	26.1301	91.3581	23.5279	49.6779	-1.06235	0.0486231	0.939335	LOC109408939	NW_021838798.1	78954165	78969446	-	2758	protein_coding	tetraspanin-13%2C transcript variant X1 && sp|Q5U1V9|TSN31_RAT Tetraspanin-31 OS=Rattus norvegicus OX=10116 GN=Tspan31 PE=2 SV=1 && PF00335:Tetraspanin family	Tetraspannin
109408940	131.869	104.528	206.99	59.6806	74.3703	106.584	147.796	80.2118	0.887837	0.010371	0.612377	LOC109408940	NW_021838798.1	79042735	79078605	-	2475	protein_coding	transmembrane protein 41B-like && sp|Q9VX39|TM41_DROME Transmembrane protein 41 homolog OS=Drosophila melanogaster OX=7227 GN=stas PE=2 SV=2 && PF09335:SNARE associated Golgi protein	-
109408988	55.2426	11.9199	60.196	14.4939	14.0701	25.3772	42.4528	17.9804	1.25007	0.0396646	0.880105	LOC109408988	NW_021838743.1	1554062	1578535	+	5158	transcribed_pseudogene	phosphatidylinositol phosphatase PTPRQ-like && sp|B2RU80|PTPRB_MOUSE Receptor-type tyrosine-protein phosphatase beta OS=Mus musculus OX=10090 GN=Ptprb PE=1 SV=1 && -	-
109409076	138.998	143.956	140.457	161.138	196.981	249.966	141.137	202.695	-0.517638	0.0472971	0.931981	LOC109409076	NW_021838909.1	46268138	46269205	+	938	protein_coding	protein Abitram%2C transcript variant X1 && sp|Q9VFR1|ABITM_DROME Protein Abitram OS=Drosophila melanogaster OX=7227 GN=abitram PE=2 SV=1 && PF01597:Glycine cleavage H-protein	-
109409079	171.074	137.537	303.092	115.951	145.726	128.155	203.901	129.944	0.648251	0.0409268	0.887968	LOC109409079	NW_021838909.1	46196821	46254294	-	2449	protein_coding	putative aminopeptidase W07G4.4%2C transcript variant X1 && sp|Q27245|YH24_CAEEL Putative aminopeptidase W07G4.4 OS=Caenorhabditis elegans OX=6239 GN=lap-2 PE=3 SV=1 && PF00883:Cytosol aminopeptidase family, catalytic domain	-
109409183	89.101	67.8517	92.9341	168.811	154.771	200.48	83.2956	174.687	-1.0676	0.000135114	0.0605611	LOC109409183	NW_021838153.1	129166059	129169350	-	2875	protein_coding	sodium- and chloride-dependent GABA transporter 1-like && sp|P30531|SC6A1_HUMAN Sodium- and chloride-dependent GABA transporter 1 OS=Homo sapiens OX=9606 GN=SLC6A1 PE=1 SV=2 && PF00209:Sodium:neurotransmitter symporter family	SNF
109409278	1031.79	415.363	709.679	582.312	455.267	230.933	718.944	422.837	0.76348	0.0244902	0.763126	LOC109409278	NW_021839020.1	9495911	9609657	+	8086	protein_coding	serine protease inhibitor 28Dc-like%2C transcript variant X1 && sp|Q9VLU4|SP28D_DROME Serine protease inhibitor 28Dc OS=Drosophila melanogaster OX=7227 GN=Spn28Dc PE=2 SV=2 && PF00079:Serpin (serine protease inhibitor)	Serpin
109409340	6.23707	1.83383	4.22428	0	0	0	4.09839	0	4.43803	0.0308205	1	LOC109409340	NW_021838399.1	1301275	1314898	-	714	protein_coding	hypertrehalosaemic prohormone-like && sp|Q17128|HTF_BLADI Hypertrehalosaemic prohormone OS=Blaberus discoidalis OX=6981 PE=1 SV=1 && -	-
109409433	229.881	379.603	295.7	213.145	233.161	191.598	301.728	212.635	0.503493	0.0460827	0.927365	LOC109409433	NW_021838153.1	74173414	74176185	-	2514	protein_coding	ATP-dependent RNA helicase DDX54 && sp|Q8K4L0|DDX54_MOUSE ATP-dependent RNA helicase DDX54 OS=Mus musculus OX=10090 GN=Ddx54 PE=1 SV=1 && PF00271:Helicase conserved C-terminal domain|PF00270:DEAD/DEAH box helicase|PF08147:DBP10CT (NUC160) domain	DEAD
109409440	1789.15	2656.3	4800.89	1733.29	2387.89	1572.12	3082.11	1897.77	0.699274	0.0191141	0.732777	LOC109409440	NW_021838798.1	8230003	8231544	-	1017	protein_coding	coiled-coil-helix-coiled-coil-helix domain-containing protein 10%2C mitochondrial-like && sp|Q8WYQ3|CHC10_HUMAN Coiled-coil-helix-coiled-coil-helix domain-containing protein 10, mitochondrial OS=Homo sapiens OX=9606 GN=CHCHD10 PE=1 SV=1 && PF06747:CHCH domain	-
109409584	111.376	109.113	166.859	88.6683	89.4454	67.2497	129.116	81.7878	0.65151	0.0361198	0.876744	LOC109409584	NW_021837045.1	144975337	145509897	-	7160	protein_coding	maternal protein pumilio-like%2C transcript variant X4 && sp|P25822|PUM_DROME Maternal protein pumilio OS=Drosophila melanogaster OX=7227 GN=pum PE=1 SV=2 && PF00806:Pumilio-family RNA binding repeat	PUF
109409624	31.1853	35.7597	49.6353	13.6413	28.1401	7.61317	38.8601	16.4649	1.2236	0.0287036	0.813727	LOC109409624	NW_021838399.1	9553287	10085836	+	5198	protein_coding	uncharacterized LOC109409624%2C transcript variant X1 && sp|Q01664|TFAP4_HUMAN Transcription factor AP-4 OS=Homo sapiens OX=9606 GN=TFAP4 PE=1 SV=2 && PF00010:Helix-loop-helix DNA-binding domain	HLH
109409627	38.3134	35.7597	40.1307	15.3464	11.055	7.61317	38.0679	11.3382	1.72305	0.00137699	0.253785	LOC109409627	NW_021838399.1	7250550	7290664	-	2934	protein_coding	uncharacterized LOC109409627 && - && PF07776:Zinc-finger associated domain (zf-AD)|PF04500:FLYWCH zinc finger domain	zf-AD
109409658	286.014	38.5104	205.934	72.4693	85.4254	77.4006	176.819	78.4318	1.17295	0.0149513	0.685774	LOC109409658	NW_021838153.1	55601761	55609794	-	5501	protein_coding	laminin subunit gamma-1%2C transcript variant X1 && sp|P15215|LAMC1_DROME Laminin subunit gamma-1 OS=Drosophila melanogaster OX=7227 GN=LanB2 PE=2 SV=2 && PF00055:Laminin N-terminal (Domain VI)|PF00052:Laminin B (Domain IV)|PF00053:Laminin EGF domain	Laminin_EGF
109409687	24.0573	3.66766	5.28035	0.85258	2.01001	1.26886	11.0018	1.37715	3.01473	0.0156916	0.690853	LOC109409687	NW_021838153.1	54688221	54867851	-	4158	protein_coding	feline leukemia virus subgroup C receptor-related protein 2-like%2C transcript variant X2 && sp|Q9UPI3|FLVC2_HUMAN Feline leukemia virus subgroup C receptor-related protein 2 OS=Homo sapiens OX=9606 GN=FLVCR2 PE=1 SV=1 && PF07690:Major Facilitator Superfamily	MFS_1
109409726	516.786	605.164	523.811	736.629	672.348	779.082	548.587	729.353	-0.410315	0.0296234	0.822482	LOC109409726	NW_021838153.1	59849188	59859933	+	1558	protein_coding	protein THEM6%2C transcript variant X1 && sp|Q9W440|THEM6_DROME Protein THEM6 OS=Drosophila melanogaster OX=7227 GN=CG4666 PE=2 SV=1 && PF13279:Thioesterase-like superfamily	-
109409768	499.857	242.983	353.783	274.531	262.306	102.778	365.541	213.205	0.773461	0.0265538	0.796648	LOC109409768	NW_021838153.1	61910440	62003985	-	1852	protein_coding	protein henna-like%2C transcript variant X2 && sp|P17276|PH4H_DROME Protein henna OS=Drosophila melanogaster OX=7227 GN=Hn PE=2 SV=3 && PF00351:Biopterin-dependent aromatic amino acid hydroxylase	-
109409799	0.89101	0	0	3.41032	4.02002	6.34431	0.297003	4.59155	-3.74191	0.0456719	1	LOC109409799	NW_021838153.1	59867706	59868591	+	768	protein_coding	uncharacterized LOC109409799 && - && -	-
109409872	237.9	59.5995	172.139	86.1106	68.3403	45.679	156.546	66.71	1.22405	0.00450052	0.432133	LOC109409872	NW_021838465.1	27537061	27539432	-	1081	protein_coding	angiopoietin-related protein 6-like%2C transcript variant X1 && sp|Q8R0Z6|ANGL6_MOUSE Angiopoietin-related protein 6 OS=Mus musculus OX=10090 GN=Angptl6 PE=2 SV=1 && PF00147:Fibrinogen beta and gamma chains, C-terminal globular domain	Fibrinogen_C
109409883	0	0	1.05607	6.82064	4.02002	3.80659	0.352023	4.88241	-3.84698	0.0365028	1	LOC109409883	NW_021838465.1	39098378	39101813	-	1556	protein_coding	uncharacterized LOC109409883 && - && -	-
109409987	185.33	180.632	222.831	114.246	156.781	88.8204	196.264	119.949	0.705527	0.012661	0.645296	LOC109409987	NW_021838153.1	47084339	47539241	-	4758	protein_coding	E3 ubiquitin-protein ligase CBL-like && sp|Q13191|CBLB_HUMAN E3 ubiquitin-protein ligase CBL-B OS=Homo sapiens OX=9606 GN=CBLB PE=1 SV=2 && PF02262:CBL proto-oncogene N-terminal domain 1|PF14447:Prokaryotic RING finger family 4|PF02761:CBL proto-oncogene N-terminus, EF hand-like domain|PF02762:CBL proto-oncogene N-terminus, SH2-like domain	-
109410019	671.822	473.128	703.342	536.273	435.167	324.829	616.097	432.089	0.50895	0.0387841	0.880105	LOC109410019	NW_021838153.1	50687504	50785133	+	5422	protein_coding	neurexin-4-like%2C transcript variant X1 && sp|Q94887|NRX4_DROME Neurexin-4 OS=Drosophila melanogaster OX=7227 GN=Nrx-IV PE=1 SV=2 && PF00008:EGF-like domain|PF02210:Laminin G domain|PF00754:F5/8 type C domain	Laminin_G_2
109410072	8562.61	7922.15	8512.98	11534.6	10528.4	10026.6	8332.58	10696.5	-0.360382	0.0244503	0.763126	LOC109410072	NW_021838909.1	2500444	2501335	-	780	protein_coding	60S ribosomal protein L26-like && sp|Q95WA0|RL26_LITLI 60S ribosomal protein L26 OS=Littorina littorea OX=31216 GN=RPL26 PE=2 SV=1 && PF00467:KOW motif|PF16906:Ribosomal proteins L26 eukaryotic, L24P archaeal	KOW
109410125	13930.1	4603.83	9296.58	5164.08	5544.61	2338.51	9276.82	4349.07	1.09285	0.0416118	0.891883	LOC109410125	NW_021838798.1	20720330	20765277	-	2195	protein_coding	tyrosine aminotransferase-like && sp|Q8QZR1|ATTY_MOUSE Tyrosine aminotransferase OS=Mus musculus OX=10090 GN=Tat PE=1 SV=1 && PF00155:Aminotransferase class I and II	Aminotran_1_2
109410143	133.651	162.294	210.158	95.4889	124.621	78.6695	168.701	99.593	0.755152	0.0117474	0.637954	LOC109410143	NW_021838628.1	198448	241834	-	3322	protein_coding	sentrin-specific protease 1-like%2C transcript variant X1 && sp|Q9P0U3|SENP1_HUMAN Sentrin-specific protease 1 OS=Homo sapiens OX=9606 GN=SENP1 PE=1 SV=2 && PF02902:Ulp1 protease family, C-terminal catalytic domain	Peptidase_C48
109410195	31.1853	39.4273	22.1775	51.1548	51.2552	62.1743	30.9301	54.8614	-0.818829	0.0487222	0.939335	LOC109410195	NW_021839020.1	77467739	77542050	+	1936	protein_coding	uncharacterized LOC109410195 && - && PF13855:Leucine rich repeat	-
109410204	124.741	121.95	133.065	76.7322	61.3053	44.4102	126.585	60.8159	1.04592	0.000919738	0.216552	LOC109410204	NW_021839020.1	78839584	79576595	+	5511	protein_coding	angiopoietin-2%2C transcript variant X1 && sp|Q9U8W7|TL5B_TACTR Techylectin-5B OS=Tachypleus tridentatus OX=6853 PE=1 SV=1 && PF00147:Fibrinogen beta and gamma chains, C-terminal globular domain	Fibrinogen_C
109410286	33.8584	30.2582	27.4578	66.5012	87.4354	62.1743	30.5248	72.037	-1.23804	0.0012256	0.237814	LOC109410286	NW_021838597.1	258613	260518	+	1792	pseudogene	- && sp|Q6K1J1|UDB31_CANLF UDP-glucuronosyltransferase 2B31 OS=Canis lupus familiaris OX=9615 GN=UGT2B31 PE=1 SV=1 && PF00201:UDP-glucoronosyl and UDP-glucosyl transferase	UDPGT
109410363	636.181	646.425	869.145	1063.17	918.574	1229.53	717.251	1070.42	-0.577741	0.00593759	0.491586	LOC109410363	NW_021838465.1	66270012	66386497	-	4813	protein_coding	long-chain-fatty-acid--CoA ligase 6-like%2C transcript variant X1 && sp|P41216|ACSL1_MOUSE Long-chain-fatty-acid--CoA ligase 1 OS=Mus musculus OX=10090 GN=Acsl1 PE=1 SV=2 && PF00501:AMP-binding enzyme	AMP-binding
109410418	579.156	759.206	906.108	865.369	1092.44	1306.93	748.157	1088.25	-0.540205	0.0192231	0.734245	LOC109410418	NW_021837045.1	55356647	55465389	+	3127	protein_coding	isocitrate dehydrogenase [NAD] subunit gamma%2C mitochondrial-like%2C transcript variant X4 && sp|Q58CP0|IDH3G_BOVIN Isocitrate dehydrogenase [NAD] subunit gamma, mitochondrial OS=Bos taurus OX=9913 GN=IDH3G PE=2 SV=1 && PF00180:Isocitrate/isopropylmalate dehydrogenase	-
109410480	380.461	274.158	321.045	192.683	280.396	130.693	325.221	201.257	0.689223	0.0165201	0.696328	LOC109410480	NW_021837045.1	56748056	56867656	+	4094	protein_coding	adenylate cyclase type 5%2C transcript variant X1 && sp|P84309|ADCY5_MOUSE Adenylate cyclase type 5 OS=Mus musculus OX=10090 GN=Adcy5 PE=1 SV=2 && PF06327:Domain of Unknown Function (DUF1053)|PF16214:Adenylyl cyclase N-terminal extracellular and transmembrane region|PF00211:Adenylate and Guanylate cyclase catalytic domain	Guanylate_cyc
109410517	5461.89	4783.55	3714.2	3655.01	3406.96	2754.7	4653.21	3272.23	0.507774	0.0123848	0.641279	LOC109410517	NW_021838153.1	20704928	20814407	+	8222	protein_coding	putative glutamate synthase [NADPH]%2C transcript variant X2 && sp|Q9C102|GLT1_SCHPO Glutamate synthase [NADH] OS=Schizosaccharomyces pombe (strain 972 / ATCC 24843) OX=284812 GN=glt1 PE=1 SV=1 && PF00310:Glutamine amidotransferases class-II|PF01493:GXGXG motif|PF04898:Glutamate synthase central domain|PF01645:Conserved region in glutamate synthase|PF07992:Pyridine nucleotide-disulphide oxidoredu…	GATase_2
109410752	707.462	725.28	695.95	759.649	1035.15	1306.93	709.564	1033.91	-0.541611	0.0147926	0.685774	LOC109410752	NW_021838465.1	94888664	94889497	+	522	protein_coding	uncharacterized LOC109410752 && - && -	-
109410772	9.80111	4.58458	2.11214	0	0	1.26886	5.49927	0.422954	3.9062	0.0312664	1	LOC109410772	NW_021838576.1	33979711	34004625	+	2697	protein_coding	sialin-like && sp|Q9MZD1|S17A5_SHEEP Sialin OS=Ovis aries OX=9940 GN=SLC17A5 PE=2 SV=1 && PF07690:Major Facilitator Superfamily	MFS_1
109410900	119.395	135.703	181.644	198.651	194.971	265.192	145.581	219.605	-0.592574	0.0278947	0.805692	LOC109410900	NW_021839021.1	29772	88569	+	2607	pseudogene	- && - && -	-
109411035	144.344	192.552	198.541	316.307	211.051	313.409	178.479	280.256	-0.651718	0.0122989	0.641279	LOC109411035	NW_021837822.1	13621075	13631952	+	1549	protein_coding	paternally-expressed gene 3 protein && sp|Q17015|CU01_ANOGA Cuticle protein OS=Anopheles gambiae OX=7165 GN=Ccp84Ab PE=2 SV=3 && PF00379:Insect cuticle protein	Chitin_bind_4
109411078	9.80111	0.916915	36.9624	0.85258	0	0	15.8935	0.284193	5.42455	0.000781954	0.193801	LOC109411078	NW_021837822.1	2463553	2466337	-	2726	lncRNA	uncharacterized LOC109411078 && - && -	-
109411113	891.01	877.488	893.435	639.435	741.693	658.54	887.311	679.889	0.38415	0.031445	0.834192	LOC109411113	NW_021837045.1	126849740	126961399	+	4302	protein_coding	long-chain-fatty-acid--CoA ligase 4-like%2C transcript variant X3 && sp|O35547|ACSL4_RAT Long-chain-fatty-acid--CoA ligase 4 OS=Rattus norvegicus OX=10116 GN=Acsl4 PE=1 SV=2 && PF00501:AMP-binding enzyme	AMP-binding
109411136	13.3651	8.25224	6.33642	13.6413	22.1101	69.7874	9.31793	35.1796	-1.89368	0.00641781	0.510067	LOC109411136	NW_021838343.1	8658289	8659689	+	1184	protein_coding	elongation of very long chain fatty acids protein 4 && sp|Q95K73|ELOV4_MACFA Elongation of very long chain fatty acids protein 4 OS=Macaca fascicularis OX=9541 GN=ELOVL4 PE=2 SV=1 && PF01151:GNS1/SUR4 family	ELO
109411181	1.78202	3.66766	6.33642	12.7887	12.0601	30.4527	3.9287	18.4338	-2.23669	0.00834706	0.549806	LOC109411181	NW_021838432.1	828213	830253	-	2040	protein_coding	uncharacterized LOC109411181 && - && PF07898:Protein of unknown function (DUF1676)	-
109411226	0.89101	0.916915	2.11214	9.37838	2.01001	26.6461	1.30669	12.6782	-3.28621	0.00781544	0.530785	LOC109411226	NW_021837378.1	50109239	50191817	-	1943	protein_coding	probable 4-coumarate--CoA ligase 1 && sp|Q54P77|4CL1_DICDI Probable 4-coumarate--CoA ligase 1 OS=Dictyostelium discoideum OX=44689 GN=4cl1 PE=3 SV=1 && PF13193:AMP-binding enzyme C-terminal domain|PF00501:AMP-binding enzyme	AMP-binding
109411239	13.3651	18.3383	20.0653	9.37838	4.02002	2.53772	17.2563	5.31204	1.65548	0.0371052	0.877441	LOC109411239	NW_021837378.1	50808474	50815204	-	3060	pseudogene	- && - && -	-
109411260	0	0.916915	0	4.2629	3.01501	11.4198	0.305638	6.23256	-4.17618	0.0181309	1	LOC109411260	NW_021839032.1	2553021	2762886	-	3858	protein_coding	nucleolar protein 4%2C transcript variant X1 && sp|O94818|NOL4_HUMAN Nucleolar protein 4 OS=Homo sapiens OX=9606 GN=NOL4 PE=1 SV=2 && -	-
109411279	453.524	649.176	290.419	716.167	657.273	1108.99	464.373	827.475	-0.831515	0.0043148	0.428754	LOC109411279	NW_021837046.1	13156705	13364608	-	3380	protein_coding	ATP-binding cassette sub-family G member 1-like && sp|P45844|ABCG1_HUMAN ATP-binding cassette sub-family G member 1 OS=Homo sapiens OX=9606 GN=ABCG1 PE=1 SV=3 && PF01061:ABC-2 type transporter|PF00005:ABC transporter	ABC2_membrane
109411286	365.314	267.739	534.371	212.292	263.311	144.65	389.142	206.751	0.908443	0.00236319	0.315695	LOC109411286	NW_021837046.1	10066007	10091721	+	1698	protein_coding	D-3-phosphoglycerate dehydrogenase-like && sp|O08651|SERA_RAT D-3-phosphoglycerate dehydrogenase OS=Rattus norvegicus OX=10116 GN=Phgdh PE=1 SV=3 && PF00389:D-isomer specific 2-hydroxyacid dehydrogenase, catalytic domain|PF02826:D-isomer specific 2-hydroxyacid dehydrogenase, NAD binding domain	2-Hacid_dh_C
109411303	929.323	792.215	1124.71	630.909	713.553	577.332	948.751	640.598	0.565593	0.00589797	0.491586	LOC109411303	NW_021837045.1	115223095	115446583	-	8211	protein_coding	unconventional myosin-IXb && sp|B2RTY4|MYO9A_HUMAN Unconventional myosin-IXa OS=Homo sapiens OX=9606 GN=MYO9A PE=1 SV=2 && PF00063:Myosin head (motor domain)|PF00612:IQ calmodulin-binding motif|PF00788:Ras association (RalGDS/AF-6) domain|PF00620:RhoGAP domain	Myosin_head
109411409	0	0	0	36.6609	1.005	24.1084	0	20.5914	-6.87988	1.06586e-05	0.0111536	LOC109411409	NW_021838687.1	80583685	80584445	+	656	lncRNA	uncharacterized LOC109411409 && - && -	-
109411427	248.592	173.297	129.897	108.278	133.666	97.7024	183.928	113.215	0.700331	0.0214813	0.737045	LOC109411427	NW_021838465.1	20097440	20119551	-	2143	protein_coding	translocating chain-associated membrane protein 1 && sp|Q5XI41|TRAM1_RAT Translocating chain-associated membrane protein 1 OS=Rattus norvegicus OX=10116 GN=Tram1 PE=1 SV=3 && PF08390:TRAM1-like protein|PF03798:TLC domain	LAG1
109411523	28.5123	60.5164	62.3081	126.182	85.4254	82.4761	50.4456	98.0278	-0.966345	0.0119586	0.640694	LOC109411523	NW_021838576.1	94524534	94668621	-	2703	protein_coding	uncharacterized LOC109411523%2C transcript variant X12 && - && PF13855:Leucine rich repeat	-
109411565	200.477	223.727	179.532	324.833	265.321	324.829	201.245	304.994	-0.598609	0.00861302	0.561162	LOC109411565	NW_021837489.1	51896578	51912748	-	2085	protein_coding	uncharacterized LOC109411565%2C transcript variant X1 && - && PF12260:Protein-kinase domain of FAM69	-
109411665	2.67303	2.75075	1.05607	0.85258	34.1701	5.07545	2.15995	13.3661	-2.61679	0.0315407	0.834192	LOC109411665	NW_021837267.1	37232122	37232700	-	431	protein_coding	protein kish && sp|Q9VWH8|KISH_DROME Protein kish OS=Drosophila melanogaster OX=7227 GN=ksh PE=3 SV=2 && -	-
109411673	305.616	297.08	280.915	231.902	214.066	182.716	294.537	209.561	0.488307	0.0280241	0.805692	LOC109411673	NW_021837378.1	42166720	42196278	+	5416	protein_coding	ral GTPase-activating protein subunit beta-like && sp|Q86X10|RLGPB_HUMAN Ral GTPase-activating protein subunit beta OS=Homo sapiens OX=9606 GN=RALGAPB PE=1 SV=1 && -	-
109411698	1650.15	1660.53	2054.06	1361.57	1333.64	1383.06	1788.25	1359.42	0.395348	0.0260794	0.792309	LOC109411698	NW_021837378.1	35805285	35824363	+	1955	protein_coding	T-complex protein 1 subunit delta && sp|Q9NB32|TCPD_OCHTR T-complex protein 1 subunit delta OS=Ochlerotatus triseriatus OX=7162 PE=2 SV=1 && PF00118:TCP-1/cpn60 chaperonin family	-
109411733	5683.75	5703.21	5439.82	6294.6	6649.11	10329.8	5608.93	7757.84	-0.467697	0.0279009	0.805692	LOC109411733	NW_021837378.1	33283263	33285154	-	1353	protein_coding	cytochrome c-2%2C transcript variant X1 && sp|P84030|CYC2_CERCA Cytochrome c-2 OS=Ceratitis capitata OX=7213 PE=1 SV=2 && PF00034:Cytochrome c	-
109411735	104.248	95.3592	124.616	74.1744	50.2502	58.3677	108.075	60.9308	0.820864	0.0107355	0.616683	LOC109411735	NW_021837378.1	33214497	33233574	+	3596	protein_coding	DNA-directed RNA polymerase I subunit RPA2 && sp|P20028|RPA2_DROME DNA-directed RNA polymerase I subunit RPA2 OS=Drosophila melanogaster OX=7227 GN=RpI135 PE=1 SV=2 && PF04563:RNA polymerase beta subunit|PF04565:RNA polymerase Rpb2, domain 3|PF00562:RNA polymerase Rpb2, domain 6|PF04560:RNA polymerase Rpb2, domain 7|PF04561:RNA polymerase Rpb2, domain 2|PF06883:RNA polymerase I, Rpa2 specific dom…	RNA_pol_Rpb2_6
109411889	43.6595	13.7537	8.44856	12.7887	0	1.26886	21.9539	4.68585	2.17753	0.0316668	0.834493	LOC109411889	NW_021839130.1	58850689	58851414	+	662	protein_coding	uncharacterized LOC109411889 && - && -	-
109412190	172.856	162.294	170.027	323.98	209.041	196.674	168.392	243.232	-0.534522	0.0440126	0.913684	LOC109412190	NW_021837156.1	59960782	59965751	-	2775	protein_coding	nucleolar protein 14 homolog && sp|Q9VEJ2|NOP14_DROME Nucleolar protein 14 homolog OS=Drosophila melanogaster OX=7227 GN=l(3)07882 PE=2 SV=2 && PF04147:Nop14-like family	-
109412285	0	0.916915	0	3.41032	2.01001	10.1509	0.305638	5.19041	-3.90999	0.0356541	1	LOC109412285	NW_021838499.1	179198	180121	-	792	protein_coding	zinc finger CCHC-type and RNA-binding motif-containing protein 1-like && sp|Q9CZ96|ZCRB1_MOUSE Zinc finger CCHC-type and RNA-binding motif-containing protein 1 OS=Mus musculus OX=10090 GN=Zcrb1 PE=1 SV=1 && PF00076:RNA recognition motif. (a.k.a. RRM, RBD, or RNP domain)	RRM_1
109412333	950.708	928.835	1058.18	885.83	640.188	553.224	979.242	693.081	0.496535	0.0222622	0.737045	LOC109412333	NW_021838154.1	20985261	21097845	-	7666	protein_coding	uncharacterized LOC109412333 && sp|Q7Z3B3|KANL1_HUMAN KAT8 regulatory NSL complex subunit 1 OS=Homo sapiens OX=9606 GN=KANSL1 PE=1 SV=2 && -	-
109412371	135.434	134.787	99.2706	221.671	169.846	158.608	123.164	183.375	-0.575474	0.0354548	0.87091	LOC109412371	NW_021837046.1	24163329	24165020	+	1692	protein_coding	uncharacterized LOC109412371%2C transcript variant X1 && - && -	-
109412418	131.869	94.4423	216.494	92.9312	118.591	38.0659	147.602	83.1959	0.817827	0.044857	0.917808	LOC109412418	NW_021837711.1	27204203	27214710	+	1358	protein_coding	phenoloxidase-activating factor 1 && sp|Q8MZM7|CLIB8_ANOGA CLIP domain-containing serine protease B8 OS=Anopheles gambiae OX=7165 GN=CLIPB8 PE=1 SV=1 && PF00089:Trypsin|PF12032:Regulatory CLIP domain of proteinases	Trypsin
109412527	556.881	582.241	544.932	461.246	445.217	360.357	561.351	422.273	0.408778	0.0396021	0.880105	LOC109412527	NW_021838576.1	101562151	101567219	+	4060	protein_coding	FACT complex subunit spt16-like%2C transcript variant X1 && sp|Q8IRG6|SPT16_DROME FACT complex subunit spt16 OS=Drosophila melanogaster OX=7227 GN=dre4 PE=1 SV=2 && PF00557:Metallopeptidase family M24|PF08644:FACT complex subunit (SPT16/CDC68)|PF14826:FACT complex subunit SPT16 N-terminal lobe domain|PF08512:Histone chaperone Rttp106-like	Peptidase_M24
109412528	487.382	376.852	531.203	313.749	335.671	379.39	465.146	342.937	0.440814	0.0443009	0.914969	LOC109412528	NW_021838576.1	101609427	102279923	+	6086	protein_coding	phosphatase and actin regulator 4-like%2C transcript variant X2 && sp|P62025|PHAR2_RAT Phosphatase and actin regulator 2 OS=Rattus norvegicus OX=10116 GN=Phactr2 PE=1 SV=1 && PF02755:RPEL repeat	-
109412559	753.794	722.529	518.53	1133.93	820.084	1181.31	664.951	1045.11	-0.651392	0.00376129	0.404843	LOC109412559	NW_021838576.1	101155012	101172063	-	1729	protein_coding	uncharacterized LOC109412559 && sp|Q70UP5|ADH2_CERCO Alcohol dehydrogenase 2 OS=Ceratitis cosyra OX=194917 GN=ADH2 PE=3 SV=1 && PF00106:short chain dehydrogenase	adh_short
109412633	136.325	167.795	161.579	112.541	104.52	101.509	155.233	106.19	0.545425	0.0389916	0.880105	LOC109412633	NW_021837931.1	25250439	25278857	-	5747	protein_coding	uncharacterized LOC109412633 && sp|Q9VL52|SOYB_DROME Putative ATP-dependent RNA helicase SoYb OS=Drosophila melanogaster OX=7227 GN=SoYb PE=2 SV=3 && PF00567:Tudor domain|PF00270:DEAD/DEAH box helicase	DEAD
109412766	7.12808	8.25224	3.16821	13.6413	18.0901	22.8395	6.18284	18.1903	-1.53676	0.0388339	0.880105	LOC109412766	NW_021837489.1	10317055	10323631	-	980	protein_coding	galectin-4-like && - && PF00337:Galactoside-binding lectin	-
109413007	86.428	61.4333	90.822	43.4816	55.2752	46.9479	79.5611	48.5682	0.711696	0.0440447	0.913684	LOC109413007	NW_021838565.1	7176271	7344975	-	5604	protein_coding	zinc finger protein 1-like%2C transcript variant X1 && sp|P28166|ZFH1_DROME Zinc finger protein 1 OS=Drosophila melanogaster OX=7227 GN=zfh1 PE=1 SV=2 && PF00046:Homeodomain	Homeobox
109413056	856.261	738.117	664.268	630.909	623.103	340.055	752.882	531.356	0.500615	0.0469431	0.931738	LOC109413056	NW_021837267.1	14684985	14722488	-	1301	pseudogene	- && - && -	-
109413124	37.4224	25.6736	62.3081	29.8403	11.055	2.53772	41.8014	14.4777	1.49158	0.0249366	0.76875	LOC109413124	NW_021838909.1	18163601	18165443	+	1777	protein_coding	fibrinogen-like protein A && sp|D8VNS7|FCNV1_CERRY Ryncolin-1 OS=Cerberus rynchops OX=46267 PE=1 SV=1 && PF00147:Fibrinogen beta and gamma chains, C-terminal globular domain	Fibrinogen_C
109413326	379.57	404.36	340.054	607.889	471.347	582.408	374.661	553.881	-0.563492	0.00621547	0.502466	LOC109413326	NW_021837822.1	35030089	35049654	+	3066	protein_coding	polypeptide N-acetylgalactosaminyltransferase 16-like%2C transcript variant X1 && sp|Q10471|GALT2_HUMAN Polypeptide N-acetylgalactosaminyltransferase 2 OS=Homo sapiens OX=9606 GN=GALNT2 PE=1 SV=1 && PF00535:Glycosyl transferase family 2|PF00652:Ricin-type beta-trefoil lectin domain|PF02709:N-terminal domain of galactosyltransferase	Glycos_transf_2
109413361	7.12808	8.25224	13.7289	19.6093	16.0801	46.9479	9.70307	27.5458	-1.50047	0.0234094	0.756152	LOC109413361	NW_021837822.1	35597886	35604324	+	5795	protein_coding	uncharacterized LOC109413361%2C transcript variant X5 && - && -	-
109413363	0	0	0	0.85258	1.005	12.6886	0	4.84874	-4.76719	0.0237724	1	LOC109413363	NW_021837822.1	35332359	35333043	+	617	protein_coding	uncharacterized LOC109413363 && - && PF16064:Domain of unknown function (DUF4806)	-
109413494	59.6977	35.7597	47.5231	21.3145	30.1501	12.6886	47.6602	21.3844	1.14439	0.0183004	0.72213	LOC109413494	NW_021838671.1	73231	106394	-	2979	lncRNA	uncharacterized LOC109413494 && - && -	-
109413501	68.6078	78.8547	84.4856	32.398	54.2702	19.0329	77.316	35.2337	1.12254	0.0071735	0.51349	LOC109413501	NW_021838576.1	34423925	34615798	+	5355	protein_coding	PR domain zinc finger protein 1-like && sp|Q60636|PRDM1_MOUSE PR domain zinc finger protein 1 OS=Mus musculus OX=10090 GN=Prdm1 PE=1 SV=1 && -	-
109413551	186.221	218.226	288.307	172.221	127.636	172.565	230.918	157.474	0.551214	0.0394097	0.880105	LOC109413551	NW_021839213.1	17030	26266	+	2677	pseudogene	- && - && -	-
109413632	23.1663	13.7537	11.6168	1.70516	6.03003	1.26886	16.1789	3.00135	2.41948	0.00857838	0.56105	LOC109413632	NW_021837489.1	30618224	30643263	+	1648	pseudogene	- && sp|Q8WY07|CTR3_HUMAN Cationic amino acid transporter 3 OS=Homo sapiens OX=9606 GN=SLC7A3 PE=1 SV=1 && -	-
109413822	1036.24	706.025	1289.46	445.899	796.968	701.681	1010.58	648.183	0.641348	0.0167032	0.700717	LOC109413822	NW_021838455.1	580328	582278	-	1775	pseudogene	- && sp|Q964T1|CP4CU_BLAGE Cytochrome P450 4c21 OS=Blattella germanica OX=6973 GN=CYP4C21 PE=2 SV=1 && PF00067:Cytochrome P450	p450
109413829	538.17	368.6	975.808	349.558	205.021	298.183	627.526	284.254	1.14115	0.000387779	0.119741	LOC109413829	NW_021838455.1	642335	657751	-	1811	protein_coding	cytochrome P450 4C1-like && sp|P29981|CP4C1_BLADI Cytochrome P450 4C1 OS=Blaberus discoidalis OX=6981 GN=CYP4C1 PE=2 SV=1 && PF00067:Cytochrome P450	p450
109413835	47.2235	27.5075	65.4763	57.1229	136.681	233.471	46.7358	142.425	-1.60514	0.000486041	0.138713	LOC109413835	NW_021838466.1	671165	672181	-	691	protein_coding	40S ribosomal protein S24-like && sp|Q962Q6|RS24_SPOFR 40S ribosomal protein S24 OS=Spodoptera frugiperda OX=7108 GN=RpS24 PE=2 SV=1 && PF01282:Ribosomal protein S24e	Ribosomal_S24e
109413880	22.2752	13.7537	13.7289	0	0	0	16.586	0	6.4561	8.45535e-06	0.00995406	LOC109413880	NW_021838577.1	1807744	1809439	+	1422	protein_coding	CLIP domain-containing serine protease B15-like%2C transcript variant X1 && sp|Q7PEV7|CL14D_ANOGA CLIP domain-containing serine protease 14D OS=Anopheles gambiae OX=7165 GN=CLIPB4 PE=2 SV=1 && PF12032:Regulatory CLIP domain of proteinases|PF00089:Trypsin	Trypsin
109413955	14966.3	7890.97	8939.63	7093.46	8572.69	5707.34	10599	7124.5	0.573018	0.022134	0.737045	LOC109413955	NW_021838153.1	97434219	97575026	-	4193	protein_coding	tyrosine 3-monooxygenase-like%2C transcript variant X2 && sp|P18459|TY3H_DROME Tyrosine 3-monooxygenase OS=Drosophila melanogaster OX=7227 GN=ple PE=2 SV=2 && PF00351:Biopterin-dependent aromatic amino acid hydroxylase	-
109413962	49.8966	26.5905	83.4295	8.5258	28.1401	36.797	53.3055	24.4876	1.13788	0.0450091	0.918518	LOC109413962	NW_021838153.1	95647405	95659072	+	1649	protein_coding	decaprenyl-diphosphate synthase subunit 2-like && sp|Q86YH6|DLP1_HUMAN All trans-polyprenyl-diphosphate synthase PDSS2 OS=Homo sapiens OX=9606 GN=PDSS2 PE=1 SV=2 && -	-
109413973	187.112	93.5253	185.868	75.027	20.1001	29.1838	155.502	41.437	1.89219	2.18993e-05	0.0187498	LOC109413973	NW_021838153.1	94912228	95054223	-	3541	protein_coding	proline-rich extensin-like protein EPR1%2C transcript variant X1 && - && -	-
109414032	197.804	224.644	177.42	313.749	274.366	244.89	199.956	277.669	-0.475033	0.0412104	0.887968	LOC109414032	NW_021838383.1	430753	452031	+	1922	protein_coding	UPF0430 protein CG31712-like && - && PF15346:Arginine and glutamate-rich 1	-
109414071	558.663	394.273	422.428	361.494	307.531	208.093	458.455	292.373	0.645523	0.0115811	0.637932	LOC109414071	NW_021838687.1	44556061	44596131	+	1331	protein_coding	fibroin heavy chain-like && - && -	-
109414154	24.9483	22.9229	19.0093	6.82064	8.04003	8.88204	22.2935	7.91424	1.50525	0.0209552	0.737045	LOC109414154	NW_021838621.1	5269551	5270188	+	450	protein_coding	small integral membrane protein 8%2C transcript variant X1 && sp|Q5REX0|SMIM8_PONAB Small integral membrane protein 8 OS=Pongo abelii OX=9601 GN=SMIM8 PE=3 SV=1 && -	-
109414300	329.674	271.407	246.064	193.536	183.916	181.447	282.382	186.3	0.600195	0.00955446	0.584311	LOC109414300	NW_021839020.1	51649095	51666588	+	6176	protein_coding	protein smoothened-like && sp|P91682|SMO_DROME Protein smoothened OS=Drosophila melanogaster OX=7227 GN=smo PE=1 SV=1 && -	-
109414398	685.187	960.01	888.155	1081.92	1098.47	1424.93	844.45	1201.78	-0.508485	0.0152145	0.689846	LOC109414398	NW_021837045.1	62412212	62413091	-	536	protein_coding	uncharacterized LOC109414398 && sp|Q0MQC8|NDUB2_GORGO NADH dehydrogenase [ubiquinone] 1 beta subcomplex subunit 2, mitochondrial OS=Gorilla gorilla gorilla OX=9595 GN=NDUFB2 PE=3 SV=1 && PF14813:NADH dehydrogenase 1 beta subcomplex subunit 2	-
109414495	122.959	105.445	111.943	70.7641	88.4404	62.1743	113.449	73.7929	0.617603	0.0411384	0.887968	LOC109414495	NW_021838233.1	7563194	7603579	-	8244	protein_coding	small subunit processome component 20 homolog%2C transcript variant X1 && sp|O75691|UTP20_HUMAN Small subunit processome component 20 homolog OS=Homo sapiens OX=9606 GN=UTP20 PE=1 SV=3 && PF07539:Down-regulated in metastasis	-
109414602	556.881	477.713	597.735	396.45	349.742	262.655	544.11	336.282	0.690649	0.00212146	0.309579	LOC109414602	NW_021837822.1	29666438	29906376	+	4217	pseudogene	- && sp|P20482|CNC_DROME Segmentation protein cap'n'collar OS=Drosophila melanogaster OX=7227 GN=cnc PE=2 SV=3 && PF03131:bZIP Maf transcription factor	bZIP_Maf
109414612	178.202	176.965	173.195	92.9312	123.616	124.349	176.121	113.632	0.636751	0.0148278	0.685774	LOC109414612	NW_021837822.1	29353521	29354807	-	1201	protein_coding	3'(2')%2C5'-bisphosphate nucleotidase 1 && sp|O95861|BPNT1_HUMAN 3'(2'),5'-bisphosphate nucleotidase 1 OS=Homo sapiens OX=9606 GN=BPNT1 PE=1 SV=1 && PF00459:Inositol monophosphatase family	-
109414626	211.169	153.125	171.083	85.258	144.721	73.594	178.459	101.191	0.816	0.00933989	0.580604	LOC109414626	NW_021837822.1	28982723	28988333	-	2462	protein_coding	zinc finger protein with KRAB and SCAN domains 7-like%2C transcript variant X2 && - && PF07776:Zinc-finger associated domain (zf-AD)	zf-AD
109414634	505.203	460.291	371.737	624.088	576.873	950.378	445.744	717.113	-0.683612	0.00460306	0.432133	LOC109414634	NW_021837976.1	175441	192307	+	1463	protein_coding	uncharacterized LOC109414634%2C transcript variant X1 && - && -	-
109414646	6.23707	9.16915	7.39249	0	2.01001	0	7.59957	0.670003	3.48609	0.0239876	1	LOC109414646	NW_021837822.1	33871472	33872498	+	1027	protein_coding	glutathione S-transferase 1-like && sp|Q93113|GST1D_ANOGA Glutathione S-transferase 1, isoform D OS=Anopheles gambiae OX=7165 GN=GstD1 PE=1 SV=1 && PF13417:Glutathione S-transferase, N-terminal domain	-
109414700	12.4741	0	1.05607	0	0	0	4.51007	0	4.58112	0.0465348	1	LOC109414700	NW_021838699.1	3802985	3804245	-	1261	protein_coding	trypsin alpha-3-like && sp|P35588|HYPB_HYPLI Hypodermin-B OS=Hypoderma lineatum OX=7389 PE=1 SV=1 && PF00089:Trypsin	Trypsin
109414754	426.794	430.95	390.746	630.909	475.367	857.751	416.163	654.676	-0.651806	0.00630491	0.504791	LOC109414754	NW_021838432.1	4085415	4100280	-	1932	protein_coding	lysyl oxidase homolog 2B-like && sp|A1L1V4|LOL2B_DANRE Lysyl oxidase homolog 2B OS=Danio rerio OX=7955 GN=loxl2b PE=2 SV=1 && PF01186:Lysyl oxidase|PF00530:Scavenger receptor cysteine-rich domain	SRCR
109414797	0.89101	2.75075	42.2428	2.55774	0	1.26886	15.2948	1.27553	3.54085	0.0111419	0.631506	LOC109414797	NW_021838600.1	95791	119304	-	1733	protein_coding	sodium/potassium/calcium exchanger 3-like && sp|Q9HC58|NCKX3_HUMAN Sodium/potassium/calcium exchanger 3 OS=Homo sapiens OX=9606 GN=SLC24A3 PE=2 SV=4 && PF01699:Sodium/calcium exchanger protein	Na_Ca_ex
109414909	8.9101	7.33532	0	0.85258	0	0	5.41514	0.284193	3.88481	0.0498531	1	LOC109414909	NW_021838465.1	6413094	6422991	+	1198	protein_coding	pro-resilin-like && sp|Q9V7U0|RESIL_DROME Pro-resilin OS=Drosophila melanogaster OX=7227 GN=resilin PE=1 SV=1 && PF00379:Insect cuticle protein	Chitin_bind_4
109415039	1161.88	1333.19	1230.32	1563.63	1417.06	1895.68	1241.8	1625.46	-0.387839	0.0382502	0.880105	LOC109415039	NW_021838042.1	15562134	15582585	+	3071	protein_coding	RNA-binding protein 5 && sp|A0JMV4|RBM5A_XENLA RNA-binding protein 5-A OS=Xenopus laevis OX=8355 GN=rbm5-a PE=2 SV=1 && PF17780:OCRE domain|PF01585:G-patch domain|PF00076:RNA recognition motif. (a.k.a. RRM, RBD, or RNP domain)	G-patch
109415094	47.2235	5.50149	5.28035	1.70516	6.03003	0	19.3351	2.5784	2.87917	0.00960137	0.585279	LOC109415094	NW_021839012.1	41948	62641	+	4301	protein_coding	CD109 antigen-like%2C transcript variant X1 && sp|Q6YHK3|CD109_HUMAN CD109 antigen OS=Homo sapiens OX=9606 GN=CD109 PE=1 SV=2 && PF00207:Alpha-2-macroglobulin family|PF07678:A-macroglobulin TED domain|PF07677:A-macroglobulin receptor binding domain	A2M_comp
109415202	4351.69	4109.61	4439.72	4858	5145.62	6538.45	4300.34	5514.02	-0.358424	0.0468323	0.93166	LOC109415202	NW_021838798.1	71197079	71213996	-	2775	protein_coding	interferon-related developmental regulator 2 && sp|Q12894|IFRD2_HUMAN Interferon-related developmental regulator 2 OS=Homo sapiens OX=9606 GN=IFRD2 PE=1 SV=3 && PF05004:Interferon-related developmental regulator (IFRD)|PF04836:Interferon-related protein conserved region	-
109415220	532.824	460.291	456.222	402.418	358.787	286.763	483.113	349.322	0.465278	0.0307531	0.828848	LOC109415220	NW_021838798.1	72007829	72103193	-	4092	protein_coding	ataxin-2 homolog%2C transcript variant X1 && sp|A2CEX1|ZDH8B_DANRE Palmitoyltransferase ZDHHC8B OS=Danio rerio OX=7955 GN=zdhhc8b PE=2 SV=1 && PF01529:DHHC palmitoyltransferase	-
109415274	202.259	209.057	213.326	116.803	172.861	143.381	208.214	144.349	0.530276	0.0367894	0.877441	LOC109415274	NW_021838543.1	4738132	4889324	+	4180	protein_coding	E3 ubiquitin-protein ligase RNF19B-like%2C transcript variant X1 && sp|Q9NV58|RN19A_HUMAN E3 ubiquitin-protein ligase RNF19A OS=Homo sapiens OX=9606 GN=RNF19A PE=1 SV=3 && PF01485:IBR domain, a half RING-finger domain	IBR
109415326	368.878	518.974	477.344	595.101	576.873	656.002	455.065	609.325	-0.420933	0.0432572	0.906331	LOC109415326	NW_021837045.1	103096479	103229218	-	3373	protein_coding	putative uncharacterized protein DDB_G0277255 && sp|Q8BJM3|R3HCL_MOUSE Coiled-coil domain-containing protein R3HCC1L OS=Mus musculus OX=10090 GN=R3hcc1l PE=1 SV=1 && PF01424:R3H domain	R3H
109415425	47.2235	26.5905	34.8503	11.0835	19.0951	13.9575	36.2215	14.712	1.30472	0.0148297	0.685774	LOC109415425	NW_021838798.1	91149849	91168494	+	2396	protein_coding	protein trachealess-like && sp|Q24119|TRH_DROME Protein trachealess OS=Drosophila melanogaster OX=7227 GN=trh PE=1 SV=4 && PF00989:PAS fold|PF14598:PAS domain	PAS
109415434	1771.33	1574.34	1897.76	1088.74	1297.46	1157.2	1747.81	1181.14	0.565351	0.00157905	0.268266	LOC109415434	NW_021838798.1	91180345	91451659	-	11249	protein_coding	protein lap4-like%2C transcript variant X4 && sp|Q7KRY7|SCRIB_DROME Protein lap4 OS=Drosophila melanogaster OX=7227 GN=scrib PE=1 SV=1 && PF13855:Leucine rich repeat|PF00595:PDZ domain	PDZ
109415442	64.1527	33.9259	67.5885	14.4939	19.0951	38.0659	55.2223	23.8849	1.23073	0.0131271	0.648939	LOC109415442	NW_021837378.1	27704092	28078780	-	13088	protein_coding	protein dachsous && sp|Q24292|DS_DROME Protein dachsous OS=Drosophila melanogaster OX=7227 GN=ds PE=1 SV=3 && PF00028:Cadherin domain	Cadherin
109415476	179.984	205.389	195.373	137.265	126.631	100.24	193.582	121.379	0.668051	0.00927845	0.580604	LOC109415476	NW_021838786.1	199320	264338	+	4546	protein_coding	filamentous growth regulator 23 && sp|Q99583|MNT_HUMAN Max-binding protein MNT OS=Homo sapiens OX=9606 GN=MNT PE=1 SV=1 && PF00010:Helix-loop-helix DNA-binding domain	HLH
109415518	30.2943	39.4273	23.2335	46.0393	82.4104	55.8299	30.9851	61.4265	-0.982485	0.0208832	0.737045	LOC109415518	NW_021837045.1	130347633	130355033	-	930	protein_coding	general odorant-binding protein 72-like && sp|A7UR17|OBP72_ANOGA General odorant-binding protein 72 (Fragment) OS=Anopheles gambiae OX=7165 GN=Obp72 PE=3 SV=1 && PF01395:PBP/GOBP family	-
109415541	73.0628	53.1811	65.4763	42.629	34.1701	31.7216	63.9067	36.1736	0.8141	0.0340033	0.858966	LOC109415541	NW_021837711.1	22502685	22503947	-	1194	protein_coding	THO complex subunit 3 && sp|Q29RH4|THOC3_BOVIN THO complex subunit 3 OS=Bos taurus OX=9913 GN=THOC3 PE=2 SV=1 && PF08662:Eukaryotic translation initiation factor eIF2A	-
109415590	1771.33	1666.03	1742.52	1942.18	2229.1	2674.76	1726.63	2282.01	-0.401772	0.0293642	0.818202	LOC109415590	NW_021837156.1	59023106	59023767	+	504	protein_coding	uncharacterized LOC109415590 && - && -	-
109415604	1201.97	1509.24	1367.61	1688.96	1823.08	2094.89	1359.61	1868.98	-0.458623	0.0129529	0.645615	LOC109415604	NW_021838687.1	60195527	60216955	-	3551	protein_coding	uncharacterized LOC109415604%2C transcript variant X1 && - && -	-
109415667	139.889	56.8487	105.607	55.4177	62.3103	60.9054	100.781	59.5445	0.760655	0.042365	0.897623	LOC109415667	NW_021837045.1	80174039	80177870	+	1062	protein_coding	uncharacterized LOC109415667 && - && PF16030:Serine protease gd N-terminus	-
109415715	1023.77	651.01	756.146	507.285	712.548	427.607	810.309	549.147	0.560598	0.0243603	0.763126	LOC109415715	NW_021838798.1	93862103	93904092	+	2127	protein_coding	uncharacterized LOC109415715 && - && PF03045:DAN domain	-
109415738	844.677	542.814	955.743	576.344	628.128	482.168	781.078	562.213	0.473076	0.0487124	0.939335	LOC109415738	NW_021838153.1	34541387	34756400	+	3736	protein_coding	sestrin homolog%2C transcript variant X1 && sp|Q9W1K5|SESN_DROME Sestrin homolog OS=Drosophila melanogaster OX=7227 GN=Sesn PE=1 SV=2 && PF04636:PA26 p53-induced protein (sestrin)	PA26
109415834	18.7112	32.092	30.626	13.6413	8.04003	2.53772	27.1431	8.07301	1.70534	0.0122807	0.641279	LOC109415834	NW_021838546.1	351782	354043	-	2149	protein_coding	angiopoietin-related protein 2-like%2C transcript variant X1 && sp|Q24K15|ANGP4_BOVIN Angiopoietin-4 OS=Bos taurus OX=9913 GN=ANGPT4 PE=2 SV=1 && PF00147:Fibrinogen beta and gamma chains, C-terminal globular domain	Fibrinogen_C
109415835	86.428	109.113	98.2145	64.7961	56.2802	62.1743	97.9185	61.0835	0.679993	0.0303118	0.826828	LOC109415835	NW_021839108.1	64116	305095	+	7392	protein_coding	knirps-related protein-like%2C transcript variant X1 && sp|P13054|KNRL_DROME Knirps-related protein OS=Drosophila melanogaster OX=7227 GN=knrl PE=2 SV=1 && PF00105:Zinc finger, C4 type (two domains)	zf-C4
109415860	4.45505	0.916915	4.22428	9.37838	8.04003	32.9904	3.19875	16.8029	-2.38222	0.0122043	0.641279	LOC109415860	NW_021837378.1	18567831	18576975	-	1480	protein_coding	uncharacterized LOC109415860 && - && PF15882:Domain of unknown function (DUF4735)	-
109415992	19.6022	39.4273	62.3081	11.0835	22.1101	17.7641	40.4459	16.9859	1.25439	0.0262568	0.792816	LOC109415992	NW_021837045.1	28974326	28975948	+	1538	protein_coding	mitochondrial chaperone BCS1 && sp|Q5E9H5|BCS1_BOVIN Mitochondrial chaperone BCS1 OS=Bos taurus OX=9913 GN=BCS1L PE=2 SV=1 && PF00004:ATPase family associated with various cellular activities (AAA)|PF08740:BCS1 N terminal	AAA
109416018	76.6269	32.092	46.4671	13.6413	32.1601	20.3018	51.7287	22.0344	1.23713	0.0150728	0.685774	LOC109416018	NW_021837045.1	134651811	135047858	+	4983	protein_coding	neuropeptide F receptor-like%2C transcript variant X3 && sp|Q8ITC7|CAPAR_DROME Neuropeptides capa receptor OS=Drosophila melanogaster OX=7227 GN=CapaR PE=2 SV=3 && PF00001:7 transmembrane receptor (rhodopsin family)	7tm_1
109416069	297.597	348.428	261.905	539.683	488.432	298.183	302.643	442.099	-0.548873	0.0332699	0.849149	LOC109416069	NW_021837822.1	24092599	24093295	-	697	protein_coding	uncharacterized LOC109416069 && - && -	-
109416144	205.823	250.318	238.672	293.287	309.541	406.036	231.604	336.288	-0.53565	0.0209453	0.737045	LOC109416144	NW_021837267.1	53157927	53159168	-	1240	protein_coding	putative ribosome-binding factor A%2C mitochondrial && - && PF02033:Ribosome-binding factor A	-
109416158	2.67303	3.66766	16.8971	0.85258	0	0	7.74594	0.284193	4.38477	0.0111069	1	LOC109416158	NW_021837379.1	1023046	1024186	-	993	protein_coding	uncharacterized LOC109416158 && - && -	-
109416348	852.697	1156.23	889.211	723.84	794.958	510.083	966.046	676.294	0.51311	0.023153	0.754516	LOC109416348	NW_021838432.1	11451905	11609698	+	3253	protein_coding	elongation of very long chain fatty acids protein AAEL008004-like && sp|Q9VHX7|ELOVL_DROME Elongation of very long chain fatty acids protein OS=Drosophila melanogaster OX=7227 GN=ELOVL PE=2 SV=2 && PF01151:GNS1/SUR4 family	ELO
109416351	12.4741	15.5876	14.785	59.6806	18.0901	45.679	14.2822	41.1499	-1.53013	0.00658948	0.51349	LOC109416351	NW_021838432.1	8125421	8222587	+	2202	protein_coding	(11Z)-hexadec-11-enoyl-CoA conjugase-like && sp|Q9BH41|FAD9_ACHDO Acyl-CoA Delta-9 desaturase OS=Acheta domesticus OX=6997 PE=1 SV=1 && PF00487:Fatty acid desaturase	-
109416443	43.6595	59.5995	57.0278	94.6364	85.4254	95.1647	53.4289	91.7421	-0.781213	0.0170869	0.702677	LOC109416443	NW_021837045.1	163667997	163840783	-	4796	protein_coding	D(2)-like dopamine receptor && sp|Q02152|5HT2B_MOUSE 5-hydroxytryptamine receptor 2B OS=Mus musculus OX=10090 GN=Htr2b PE=1 SV=3 && -	-
109416489	324.328	226.478	288.307	445.047	338.686	445.371	279.704	409.701	-0.55039	0.0181728	0.72213	LOC109416489	NW_021838343.1	14764607	14823635	+	2264	protein_coding	heterogeneous nuclear ribonucleoprotein K%2C transcript variant X3 && sp|Q5ZIQ3|HNRPK_CHICK Heterogeneous nuclear ribonucleoprotein K OS=Gallus gallus OX=9031 GN=HNRNPK PE=2 SV=1 && PF00013:KH domain	KH_1
109416494	8.9101	3.66766	8.44856	0	2.01001	0	7.00877	0.670003	3.36825	0.0344864	1	LOC109416494	NW_021838343.1	14740029	14753717	-	659	protein_coding	uncharacterized LOC109416494 && - && -	-
109416553	50.7876	65.101	48.5792	28.9877	28.1401	31.7216	54.8226	29.6165	0.892173	0.0279798	0.805692	LOC109416553	NW_021839106.1	70938	84838	-	1769	protein_coding	sesquipedalian-1-like && sp|Q8N4B1|SESQ1_HUMAN Sesquipedalian-1 OS=Homo sapiens OX=9606 GN=PHETA1 PE=1 SV=1 && PF00169:PH domain	PH
109416565	1.78202	3.66766	5.28035	0	0	0	3.57668	0	4.2367	0.0477813	1	LOC109416565	NW_021837600.1	32116831	32118386	+	1375	protein_coding	reticulocyte-binding protein 2 homolog a-like && - && PF00628:PHD-finger	PHD
109416618	0	2.75075	1.05607	14.4939	3.01501	10.1509	1.26894	9.21992	-2.8659	0.0281506	0.805844	LOC109416618	NW_021837267.1	58397812	58416619	-	3298	protein_coding	uncharacterized LOC109416618 && - && -	-
109416719	25.8393	13.7537	22.1775	10.231	6.03003	5.07545	20.5902	7.11214	1.51024	0.0325087	0.839963	LOC109416719	NW_021838909.1	79564271	79594056	+	1618	protein_coding	uncharacterized LOC109416719%2C transcript variant X1 && - && -	-
109416735	10.6921	13.7537	12.6728	40.9238	19.0951	39.3347	12.3729	33.1179	-1.42072	0.0123177	0.641279	LOC109416735	NW_021838909.1	77119153	77119831	-	617	protein_coding	general odorant-binding protein 56a && - && PF01395:PBP/GOBP family	-
109416747	474.908	433.701	407.643	358.084	249.241	170.028	438.751	259.117	0.754871	0.00497005	0.445129	LOC109416747	NW_021837101.1	1375261	1411313	-	3022	protein_coding	early growth response protein 1-like && sp|P08154|EGR1_RAT Early growth response protein 1 OS=Rattus norvegicus OX=10116 GN=Egr1 PE=1 SV=2 && -	-
109416866	240.573	318.17	399.194	278.794	813.049	908.506	319.312	666.783	-1.06141	0.00224803	0.309579	LOC109416866	NW_021837325.1	47202	51790	-	2603	protein_coding	kinesin-like protein KIF17 && sp|P46873|OSM3_CAEEL Osmotic avoidance abnormal protein 3 OS=Caenorhabditis elegans OX=6239 GN=osm-3 PE=1 SV=4 && PF00225:Kinesin motor domain	Kinesin
109416944	3.56404	31.1751	6.33642	0	1.005	1.26886	13.6919	0.757956	4.28449	0.0028517	0.358118	LOC109416944	NW_021837600.1	48219995	48221103	-	1037	protein_coding	ficolin-1-like && sp|Q29042|FCN1_PIG Ficolin-1 OS=Sus scrofa OX=9823 GN=FCN1 PE=1 SV=1 && PF00147:Fibrinogen beta and gamma chains, C-terminal globular domain	Fibrinogen_C
109417118	242.355	166.879	347.447	165.4	112.56	205.556	252.227	161.172	0.647425	0.0406453	0.887968	LOC109417118	NW_021839130.1	8941770	9005389	-	3171	protein_coding	Y+L amino acid transporter 2-like%2C transcript variant X2 && sp|Q92536|YLAT2_HUMAN Y+L amino acid transporter 2 OS=Homo sapiens OX=9606 GN=SLC7A6 PE=1 SV=3 && PF13520:Amino acid permease	-
109417122	98.9021	111.864	157.354	74.1744	85.4254	72.3252	122.707	77.3083	0.663052	0.0324951	0.839963	LOC109417122	NW_021839130.1	9887370	9890779	-	1761	protein_coding	glycine-rich RNA-binding protein 8-like && - && PF00076:RNA recognition motif. (a.k.a. RRM, RBD, or RNP domain)	RRM_1
109417125	236.118	103.611	122.504	95.4889	72.3603	19.0329	154.078	62.2941	1.29477	0.00503011	0.445712	LOC109417125	NW_021838687.1	30166265	30226350	-	3839	pseudogene	- && sp|Q8R422|CD109_MOUSE CD109 antigen OS=Mus musculus OX=10090 GN=Cd109 PE=1 SV=1 && PF00207:Alpha-2-macroglobulin family	-
109417298	206.714	245.733	27.4578	28.9877	21.1051	43.1413	159.968	31.078	2.36759	0.00661693	0.51349	LOC109417298	NW_021838153.1	55992321	56020818	+	3012	protein_coding	proton-coupled amino acid transporter-like protein pathetic%2C transcript variant X1 && sp|Q9VT04|PATH_DROME Proton-coupled amino acid transporter-like protein pathetic OS=Drosophila melanogaster OX=7227 GN=path PE=1 SV=1 && PF01490:Transmembrane amino acid transporter protein	Aa_trans
109417380	1088.81	744.535	1024.39	630.057	723.603	664.884	952.579	672.848	0.501601	0.0153839	0.690604	LOC109417380	NW_021837045.1	57769778	57965599	-	5363	protein_coding	tyrosine-protein kinase TXK-like%2C transcript variant X1 && sp|P41239|CSK_CHICK Tyrosine-protein kinase CSK OS=Gallus gallus OX=9031 GN=CSK PE=2 SV=1 && PF00017:SH2 domain|PF07714:Protein tyrosine kinase	Pkinase_Tyr
109417401	531.933	426.366	367.512	312.044	276.376	348.937	441.937	312.453	0.502321	0.0262324	0.792816	LOC109417401	NW_021837045.1	97378671	97381080	-	1464	protein_coding	uncharacterized LOC109417401 && - && PF02958:Ecdysteroid kinase	-
109417556	3.56404	8.25224	3.16821	0.85258	0	0	4.99483	0.284193	3.76377	0.041369	1	LOC109417556	NW_021838687.1	68172141	68198478	-	2376	protein_coding	uncharacterized LOC109417556 && - && PF05585:Putative peptidase (DUF1758)	-
109417695	47.2235	20.1721	34.8503	85.258	56.2802	104.047	34.082	81.8617	-1.26032	0.00275931	0.353132	LOC109417695	NW_021838687.1	80347755	80349088	+	801	protein_coding	glutathione S-transferase 1-like && sp|P20432|GSTD1_DROME Glutathione S-transferase D1 OS=Drosophila melanogaster OX=7227 GN=GstD1 PE=1 SV=1 && PF13417:Glutathione S-transferase, N-terminal domain|PF14497:Glutathione S-transferase, C-terminal domain	-
109417709	759.141	610.665	614.633	777.553	982.894	979.562	661.48	913.336	-0.464332	0.0199313	0.735004	LOC109417709	NW_021838687.1	76291104	76292799	+	1549	protein_coding	ankyrin repeat domain-containing protein 39-like && sp|Q53RE8|ANR39_HUMAN Ankyrin repeat domain-containing protein 39 OS=Homo sapiens OX=9606 GN=ANKRD39 PE=1 SV=1 && PF13637:Ankyrin repeats (many copies)	-
109417714	91.774	84.3562	38.0185	83.5528	128.641	177.641	71.3829	129.945	-0.854578	0.0274515	0.800428	LOC109417714	NW_021839130.1	47773732	47798066	+	1447	protein_coding	alpha-tocopherol transfer protein-like%2C transcript variant X1 && - && PF00650:CRAL/TRIO domain	-
109417750	65.9347	32.092	102.439	104.015	222.106	118.004	66.8218	148.042	-1.15197	0.00558286	0.471564	LOC109417750	NW_021838687.1	67894444	67914295	+	4349	protein_coding	manganese-transporting ATPase 13A1 && sp|Q9HD20|AT131_HUMAN Endoplasmic reticulum transmembrane helix translocase OS=Homo sapiens OX=9606 GN=ATP13A1 PE=1 SV=2 && PF00122:E1-E2 ATPase|PF00702:haloacid dehalogenase-like hydrolase	E1-E2_ATPase
109417780	986.348	1008.61	856.473	1508.21	1289.42	1163.55	950.476	1320.39	-0.474715	0.0116541	0.637932	LOC109417780	NW_021838153.1	13181921	13294325	+	2311	protein_coding	calcium release-activated calcium channel protein 1 && sp|Q9U6B8|CRCM1_DROME Calcium release-activated calcium channel protein 1 OS=Drosophila melanogaster OX=7227 GN=Orai PE=1 SV=1 && PF07856:Mediator of CRAC channel activity	-
109417792	2003.88	2371.14	2308.57	1243.06	1590.92	1394.48	2227.86	1409.49	0.660638	0.000291087	0.0979092	LOC109417792	NW_021838153.1	10686674	10756613	-	11833	protein_coding	vacuolar protein sorting-associated protein 13-like%2C transcript variant X1 && sp|A1Z713|VPS13_DROME Vacuolar protein sorting-associated protein 13 OS=Drosophila melanogaster OX=7227 GN=Vps13 PE=1 SV=2 && PF16910:Repeating coiled region of VPS13|PF06650:SHR-binding domain of vacuolar-sorting associated protein 13|PF16909:Vacuolar-sorting-associated 13 protein C-terminal|PF16908:Vacuolar sorting-…	-
109417794	1224.25	842.645	1116.27	797.162	757.773	672.497	1061.05	742.478	0.514265	0.0120831	0.641279	LOC109417794	NW_021838153.1	9470518	9835303	-	2676	protein_coding	protein GDAP2 homolog%2C transcript variant X2 && sp|Q7JUR6|GDAP2_DROME Protein GDAP2 homolog OS=Drosophila melanogaster OX=7227 GN=Gdap2 PE=2 SV=1 && PF13716:Divergent CRAL/TRIO domain|PF01661:Macro domain	A1pp
109417836	120.286	116.448	122.504	176.484	179.896	186.523	119.746	180.968	-0.595287	0.0155456	0.690604	LOC109417836	NW_021838153.1	5988923	6008192	+	4237	protein_coding	transmembrane protein 135-like%2C transcript variant X6 && sp|Q5U4F4|TM135_RAT Transmembrane protein 135 OS=Rattus norvegicus OX=10116 GN=Tmem135 PE=2 SV=1 && PF15982:N-terminal cysteine-rich region of Transmembrane protein 135	-
109417915	0	0	1.05607	10.231	4.02002	1.26886	0.352023	5.17328	-3.94218	0.0359824	1	LOC109417915	NW_021838687.1	79893763	79895283	-	1234	protein_coding	eukaryotic translation initiation factor 3 subunit H && sp|Q170C2|EIF3H_AEDAE Eukaryotic translation initiation factor 3 subunit H OS=Aedes aegypti OX=7159 GN=AAEL007945 PE=2 SV=1 && PF01398:JAB1/Mov34/MPN/PAD-1 ubiquitin protease	Mov34
109418076	319.873	329.173	230.223	495.349	443.207	350.206	293.089	429.587	-0.552329	0.0197992	0.735004	LOC109418076	NW_021838153.1	104436998	104511704	+	2682	protein_coding	venom acid phosphatase Acph-1-like%2C transcript variant X1 && sp|Q5BLY5|ACPH1_APIME Venom acid phosphatase Acph-1 OS=Apis mellifera OX=7460 PE=1 SV=1 && PF00328:Histidine phosphatase superfamily (branch 2)	Acid_phosphat_A
109418237	24.9483	22.006	28.5139	5.96806	8.04003	7.61317	25.156	7.20709	1.81003	0.00496939	0.445129	LOC109418237	NW_021837045.1	6235877	6237995	+	2046	protein_coding	probable RNA-binding protein CG14230 && sp|Q9VWD4|Y4230_DROME Probable RNA-binding protein CG14230 OS=Drosophila melanogaster OX=7227 GN=CG14230 PE=1 SV=2 && PF00076:RNA recognition motif. (a.k.a. RRM, RBD, or RNP domain)	RRM_1
109418340	14.2562	16.5045	20.0653	6.82064	5.02502	2.53772	16.942	4.79446	1.7849	0.0237925	0.756809	LOC109418340	NW_021837045.1	9369960	9408155	-	5234	protein_coding	uncharacterized LOC109418340 && sp|Q2KHR2|RFX7_HUMAN DNA-binding protein RFX7 OS=Homo sapiens OX=9606 GN=RFX7 PE=1 SV=1 && -	-
109418351	939.125	758.289	855.417	619.826	728.628	543.073	850.943	630.509	0.431706	0.0310224	0.828848	LOC109418351	NW_021837045.1	10353106	10446662	+	8685	protein_coding	serine-rich adhesin for platelets%2C transcript variant X1 && - && -	-
109418398	236.118	180.632	217.55	287.319	351.752	412.38	211.433	350.484	-0.726655	0.00225246	0.309579	LOC109418398	NW_021837045.1	11548406	11551763	+	2781	protein_coding	neprilysin-2-like && sp|O16796|NPL11_CAEEL Neprilysin-11 OS=Caenorhabditis elegans OX=6239 GN=nep-11 PE=1 SV=2 && PF01431:Peptidase family M13|PF05649:Peptidase family M13	-
109418409	25.8393	13.7537	43.2989	60.5332	50.2502	128.155	27.6306	79.6462	-1.52761	0.00194734	0.303141	LOC109418409	NW_021837734.1	530157	568514	+	3675	protein_coding	open rectifier potassium channel protein 1 && sp|Q94526|ORK1_DROME Open rectifier potassium channel protein 1 OS=Drosophila melanogaster OX=7227 GN=Ork1 PE=1 SV=2 && PF07885:Ion channel	Ion_trans_2
109418565	524.805	752.787	589.287	790.342	852.244	965.604	622.293	869.397	-0.481571	0.0204454	0.737045	LOC109418565	NW_021838909.1	18342640	18761413	+	1839	protein_coding	uncharacterized LOC109418565 && - && -	-
109418647	40.9865	56.8487	50.6913	96.3415	132.661	63.4431	49.5088	97.4817	-0.982797	0.0078393	0.530785	LOC109418647	NW_021837156.1	40464148	40491459	+	3361	protein_coding	ras-interacting protein RIP3-like%2C transcript variant X2 && - && PF07776:Zinc-finger associated domain (zf-AD)	zf-AD
109418690	533.715	754.621	608.296	874.747	741.693	1082.34	632.211	899.593	-0.507958	0.0211501	0.737045	LOC109418690	NW_021839193.1	59374	81622	-	2760	protein_coding	poly(U)-binding-splicing factor half pint-like%2C transcript variant X2 && sp|Q8T6B9|PUF68_DROME Poly(U)-binding-splicing factor half pint OS=Drosophila melanogaster OX=7227 GN=hfp PE=1 SV=2 && PF00076:RNA recognition motif. (a.k.a. RRM, RBD, or RNP domain)	RRM_1
109418939	16949.7	21910.6	40671.4	18380.8	17160.4	8444.28	26510.5	14661.8	0.85441	0.00680438	0.51349	LOC109418939	NW_021838392.1	432985	471745	-	1507	protein_coding	troponin C-like && sp|P47949|TNNC3_DROME Troponin C, isoform 3 OS=Drosophila melanogaster OX=7227 GN=TpnC73F PE=2 SV=2 && -	-
109418942	1098.62	878.405	991.65	658.192	922.594	524.04	989.557	701.609	0.495154	0.03307	0.84634	LOC109418942	NW_021838532.1	7463077	7648955	+	5582	protein_coding	ribosomal protein S6 kinase beta-2%2C transcript variant X2 && sp|P23443|KS6B1_HUMAN Ribosomal protein S6 kinase beta-1 OS=Homo sapiens OX=9606 GN=RPS6KB1 PE=1 SV=2 && PF00069:Protein kinase domain|PF00433:Protein kinase C terminal domain	Pkinase
109418958	9.80111	9.16915	3.16821	19.6093	20.1001	19.0329	7.37949	19.5808	-1.39445	0.0486081	0.939335	LOC109418958	NW_021838532.1	6138340	6160787	+	2013	protein_coding	uncharacterized LOC109418958 && - && -	-
109418973	1139.6	1123.22	859.641	2451.17	1163.8	1508.68	1040.82	1707.88	-0.714794	0.00612313	0.50029	LOC109418973	NW_021838532.1	5403473	5405308	-	1661	protein_coding	probable cytochrome P450 4ac1 && sp|Q9VMS9|C4AC1_DROME Probable cytochrome P450 4ac1 OS=Drosophila melanogaster OX=7227 GN=Cyp4ac1 PE=2 SV=1 && PF00067:Cytochrome P450	p450
109418974	40.0954	55.0149	38.0185	122.772	47.2352	90.0892	44.3763	86.6986	-0.967345	0.0183379	0.72213	LOC109418974	NW_021838532.1	5401465	5403441	-	1791	protein_coding	cytochrome P450 4C1-like && sp|P29981|CP4C1_BLADI Cytochrome P450 4C1 OS=Blaberus discoidalis OX=6981 GN=CYP4C1 PE=2 SV=1 && PF00067:Cytochrome P450	p450
109418987	28.5123	45.8458	57.0278	78.4373	74.3703	77.4006	43.7953	76.7361	-0.814521	0.0297756	0.822632	LOC109418987	NW_021838465.1	54454696	54464322	-	1740	protein_coding	two pore potassium channel protein sup-9%2C transcript variant X2 && sp|O17185|SUP9_CAEEL Two pore potassium channel protein sup-9 OS=Caenorhabditis elegans OX=6239 GN=sup-9 PE=1 SV=2 && PF07885:Ion channel	Ion_trans_2
109419080	0	9.16915	2.11214	25.5774	3.01501	48.2168	3.76043	25.6031	-2.75573	0.00706368	0.51349	LOC109419080	NW_021838586.1	389958	392215	-	664	protein_coding	general odorant-binding protein 83a && sp|P54193|OB83A_DROME General odorant-binding protein 83a OS=Drosophila melanogaster OX=7227 GN=Obp83a PE=1 SV=1 && PF01395:PBP/GOBP family	-
109419082	62.3707	7.33532	5.28035	4.2629	12.0601	0	24.9955	5.44098	2.18115	0.0327774	0.842325	LOC109419082	NW_021838399.1	2040301	2082565	-	2195	protein_coding	laccase-2-like && sp|Q9SIY8|LAC5_ARATH Laccase-5 OS=Arabidopsis thaliana OX=3702 GN=LAC5 PE=2 SV=1 && PF07732:Multicopper oxidase|PF00394:Multicopper oxidase|PF07731:Multicopper oxidase	-
109419102	1193.95	1346.95	1070.85	1471.55	1561.78	1617.8	1203.92	1550.38	-0.364356	0.0408309	0.887968	LOC109419102	NW_021838632.1	4775200	4777507	+	1464	protein_coding	UPF0692 protein CG33108-like%2C transcript variant X1 && sp|Q9VCE8|U692_DROME UPF0692 protein CG33108 OS=Drosophila melanogaster OX=7227 GN=CG33108 PE=3 SV=2 && -	-
109419118	461.543	391.523	396.026	336.769	314.566	262.655	416.364	304.663	0.448503	0.0350573	0.868235	LOC109419118	NW_021839020.1	6728950	7128552	-	8248	protein_coding	neurogenic protein mastermind-like && sp|Q61026|NCOA2_MOUSE Nuclear receptor coactivator 2 OS=Mus musculus OX=10090 GN=Ncoa2 PE=1 SV=3 && PF14598:PAS domain	-
109419193	67.7168	41.2612	73.9249	15.3464	15.0751	22.8395	60.9676	17.7537	1.79293	0.000104306	0.0517783	LOC109419193	NW_021837045.1	26213740	26217018	-	3219	protein_coding	putative uncharacterized protein DDB_G0271606 && - && -	-
109419203	5418.23	8137.62	6974.28	10696.5	9136.49	10945.2	6843.38	10259.4	-0.584166	0.00292791	0.358118	LOC109419203	NW_021837045.1	26694078	26694761	+	623	protein_coding	tripartite motif-containing protein 44-like && - && -	-
109419239	321.655	368.6	407.643	467.214	496.472	544.342	365.966	502.676	-0.457694	0.0245623	0.763458	LOC109419239	NW_021837045.1	30524835	30561059	+	2428	protein_coding	serine/arginine repetitive matrix protein 1 && - && PF12417:Zinc finger protein|PF15692:NF-kappa-B-activating protein	-
109419272	0.89101	1.83383	1.05607	25.5774	7.03503	0	1.2603	10.8708	-3.12506	0.0234412	0.756152	LOC109419272	NW_021838606.1	180929	186160	+	1798	protein_coding	uncharacterized LOC109419272 && - && PF01926:50S ribosome-binding GTPase	-
109419296	179.984	209.057	264.017	153.464	167.836	124.349	217.686	148.55	0.546766	0.0372157	0.877441	LOC109419296	NW_021838933.1	60233	144371	+	5562	protein_coding	DENN domain-containing protein Crag-like%2C transcript variant X1 && sp|Q9W3D3|CRAG_DROME DENN domain-containing protein Crag OS=Drosophila melanogaster OX=7227 GN=Crag PE=1 SV=3 && PF02141:DENN (AEX-3) domain|PF03455:dDENN domain|PF03456:uDENN domain	DENN
109419319	8.9101	34.8428	3.16821	4.2629	6.03003	0	15.6404	3.43098	2.15191	0.044867	0.917808	LOC109419319	NW_021838153.1	150307410	150309102	+	1510	pseudogene	- && sp|Q9WTS8|FCN1_RAT Ficolin-1 OS=Rattus norvegicus OX=10116 GN=Fcn1 PE=2 SV=2 && PF00147:Fibrinogen beta and gamma chains, C-terminal globular domain	Fibrinogen_C
109419331	92.665	97.193	82.3734	82.7002	161.806	219.513	90.7438	154.673	-0.762025	0.0296574	0.822482	LOC109419331	NW_021837045.1	174200119	174225276	-	3778	protein_coding	serine/arginine repetitive matrix protein 1 && - && -	-
109419367	30.2943	10.0861	0	0	0	1.26886	13.4601	0.422954	5.19673	0.00223334	0.309579	LOC109419367	NW_021837045.1	176886412	176888708	+	2173	protein_coding	hexamerin-1.1 && sp|Q17020|HEXA_ANOGA Hexamerin-1.1 OS=Anopheles gambiae OX=7165 GN=HexA PE=2 SV=2 && PF00372:Hemocyanin, copper containing domain|PF03723:Hemocyanin, ig-like domain|PF03722:Hemocyanin, all-alpha domain	-
109419382	780.525	467.627	446.718	1120.29	718.578	732.134	564.956	857.001	-0.601453	0.0236486	0.756809	LOC109419382	NW_021837045.1	182253628	182258841	+	535	protein_coding	uncharacterized LOC109419382 && - && -	-
109419403	0.89101	1.83383	13.7289	0	0	1.26886	5.48458	0.422954	3.88433	0.0429034	1	LOC109419403	NW_021838687.1	65147964	65448331	-	4912	protein_coding	serine protease lint && sp|B7YZU2|LINT_DROME Serine protease filzig OS=Drosophila melanogaster OX=7227 GN=flz PE=2 SV=1 && PF00089:Trypsin	Trypsin
109419423	498.966	444.704	388.634	248.101	276.376	205.556	444.101	243.344	0.866217	0.000100161	0.0517783	LOC109419423	NW_021837600.1	18993736	19217006	+	2664	protein_coding	WD repeat-containing protein 47 && sp|Q8CGF6|WDR47_MOUSE WD repeat-containing protein 47 OS=Mus musculus OX=10090 GN=Wdr47 PE=1 SV=2 && -	-
109419520	317.2	353.012	660.044	288.172	272.356	214.438	443.418	258.322	0.776236	0.00727871	0.51349	LOC109419520	NW_021839020.1	3910187	3941837	-	1700	protein_coding	lysosome-associated membrane glycoprotein 1-like && sp|Q05204|LAMP1_BOVIN Lysosome-associated membrane glycoprotein 1 OS=Bos taurus OX=9913 GN=LAMP1 PE=1 SV=2 && PF01299:Lysosome-associated membrane glycoprotein (Lamp)	-
109419565	191.567	94.4423	115.112	95.4889	51.2552	59.6365	133.707	68.7936	0.953359	0.0093531	0.580604	LOC109419565	NW_021839020.1	4776824	4797974	-	1899	protein_coding	serine protease inhibitor 28Dc && sp|Q9VLU4|SP28D_DROME Serine protease inhibitor 28Dc OS=Drosophila melanogaster OX=7227 GN=Spn28Dc PE=2 SV=2 && PF00079:Serpin (serine protease inhibitor)	Serpin
109419569	1317.8	1158.06	824.79	710.199	812.044	787.964	1100.22	770.069	0.515597	0.0163488	0.696328	LOC109419569	NW_021839020.1	9370601	9379353	+	1302	protein_coding	phenoloxidase-activating factor 3 && sp|Q7PEV7|CL14D_ANOGA CLIP domain-containing serine protease 14D OS=Anopheles gambiae OX=7165 GN=CLIPB4 PE=2 SV=1 && PF00089:Trypsin	Trypsin
109419609	143.453	71.5194	86.5977	47.7445	51.2552	22.8395	100.523	40.6131	1.29618	0.00155958	0.268266	LOC109419609	NW_021839020.1	12569337	12577589	+	4251	protein_coding	CD109 antigen-like && sp|P20740|OVOS_CHICK Ovostatin OS=Gallus gallus OX=9031 PE=1 SV=3 && PF07703:Alpha-2-macroglobulin bait region domain|PF01835:MG2 domain|PF07678:A-macroglobulin TED domain|PF07677:A-macroglobulin receptor binding domain|PF17789:Macroglobulin domain MG4|PF17791:Macroglobulin domain MG3|PF00207:Alpha-2-macroglobulin family	A2M_comp
109419627	25860.7	25332.5	25096.4	19503.6	19354.4	18097.8	25429.9	18985.3	0.421623	0.0059504	0.491586	LOC109419627	NW_021838153.1	53864993	54002986	+	36633	protein_coding	titin-like%2C transcript variant X1 && sp|Q9I7U4|TITIN_DROME Titin OS=Drosophila melanogaster OX=7227 GN=sls PE=1 SV=3 && PF06582:Titin repeat|PF07679:Immunoglobulin I-set domain	I-set
109419659	13.3651	21.089	30.626	9.37838	6.03003	8.88204	21.6934	8.09681	1.41649	0.0382642	0.880105	LOC109419659	NW_021838153.1	50323160	50599951	+	3372	protein_coding	homeobox protein PKNOX2%2C transcript variant X1 && sp|Q96KN3|PKNX2_HUMAN Homeobox protein PKNOX2 OS=Homo sapiens OX=9606 GN=PKNOX2 PE=1 SV=2 && PF05920:Homeobox KN domain|PF16493:N-terminal of Homeobox Meis and PKNOX1	Coprinus_mating
109419974	4742.85	6023.22	5942.5	6719.18	7574.72	8312.32	5569.52	7535.41	-0.436062	0.0160232	0.695884	LOC109419974	NW_021838799.1	2056434	2057947	-	730	protein_coding	60S ribosomal protein L28-like%2C transcript variant X1 && sp|Q9VZS5|RL28_DROME 60S ribosomal protein L28 OS=Drosophila melanogaster OX=7227 GN=RpL28 PE=1 SV=1 && PF01778:Ribosomal L28e protein family	-
109419986	2.67303	2.75075	1.05607	8.5258	19.0951	7.61317	2.15995	11.7447	-2.42876	0.0190683	0.732777	LOC109419986	NW_021837267.1	56084359	56087024	+	2480	lncRNA	uncharacterized LOC109419986 && - && -	-
109420011	778.743	838.06	933.566	901.177	1295.45	1199.08	850.123	1131.9	-0.412632	0.0422737	0.897246	LOC109420011	NW_021838687.1	67794866	67851048	-	6856	protein_coding	protein MLP1 homolog && - && PF11365:Protein SOGA	-
109420020	25.8393	19.2552	19.0093	10.231	7.03503	5.07545	21.3679	7.44715	1.49904	0.0273523	0.798771	LOC109420020	NW_021838687.1	69910149	69937972	-	6560	protein_coding	uncharacterized LOC109420020 && - && -	-
109420030	11.5831	8.25224	5.28035	19.6093	13.0651	36.797	8.3719	23.1571	-1.44693	0.036754	0.877441	LOC109420030	NW_021838687.1	72790719	72793130	-	1986	protein_coding	E3 ubiquitin-protein ligase TRIM37-like && - && PF00643:B-box zinc finger	zf-B_box
109420097	315.418	281.493	459.39	203.767	207.031	263.923	352.1	224.907	0.647983	0.0112789	0.632339	LOC109420097	NW_021837931.1	20691882	20862912	+	5627	protein_coding	receptor-type guanylate cyclase Gyc76C-like && sp|Q7JQ32|GC76C_DROME Receptor-type guanylate cyclase Gyc76C OS=Drosophila melanogaster OX=7227 GN=Gyc76C PE=1 SV=1 && PF01094:Receptor family ligand binding region|PF07714:Protein tyrosine kinase|PF00211:Adenylate and Guanylate cyclase catalytic domain	Guanylate_cyc
109420099	36.5314	19.2552	14.785	5.96806	6.03003	6.34431	23.5239	6.11413	1.95076	0.00613543	0.50029	LOC109420099	NW_021837931.1	18997297	18998564	-	991	protein_coding	CLIP domain-containing serine protease 2-like && sp|A0A126GUP6|MP1_DROME Melanization protease 1 OS=Drosophila melanogaster OX=7227 GN=MP1 PE=1 SV=1 && PF00089:Trypsin	Trypsin
109420107	34.7494	2.75075	1.05607	1.70516	0	0	12.8521	0.568387	4.3496	0.00759857	0.523725	LOC109420107	NW_021838847.1	226096	272234	+	2496	pseudogene	- && - && PF01607:Chitin binding Peritrophin-A domain	CBM_14
109420199	109.594	49.5134	63.3642	35.8084	35.1752	15.2263	74.1573	28.7366	1.35325	0.00320808	0.373008	LOC109420199	NW_021838153.1	48779714	48900448	+	3822	protein_coding	diuretic hormone receptor-like%2C transcript variant X3 && sp|P35464|DIHR_MANSE Diuretic hormone receptor OS=Manduca sexta OX=7130 PE=2 SV=1 && PF02793:Hormone receptor domain|PF00002:7 transmembrane receptor (Secretin family)	7tm_2
109420213	205.823	242.066	233.391	103.162	139.696	91.3581	227.093	111.405	1.02441	0.000107207	0.0517783	LOC109420213	NW_021838153.1	46667002	46690162	+	3300	protein_coding	CCAAT/enhancer-binding protein zeta && sp|Q03701|CEBPZ_HUMAN CCAAT/enhancer-binding protein zeta OS=Homo sapiens OX=9606 GN=CEBPZ PE=1 SV=3 && PF03914:CBF/Mak21 family	CBF
109420404	693.206	612.499	777.267	901.177	905.509	1148.32	694.324	985.002	-0.503944	0.0111979	0.631506	LOC109420404	NW_021838391.1	74893	91895	+	4801	protein_coding	receptor expression-enhancing protein 1-like%2C transcript variant X4 && sp|Q8VCD6|REEP2_MOUSE Receptor expression-enhancing protein 2 OS=Mus musculus OX=10090 GN=Reep2 PE=1 SV=2 && -	-
109420415	599.65	532.728	768.819	370.02	432.152	403.498	633.732	401.89	0.656824	0.00214021	0.309579	LOC109420415	NW_021838909.1	65600145	65601770	+	975	protein_coding	uncharacterized LOC109420415 && - && -	-
109420421	3.56404	0.916915	7.39249	0	0	0	3.95781	0	4.38085	0.0392503	1	LOC109420421	NW_021838909.1	65529083	65530171	-	1089	protein_coding	ENHANCER OF AG-4 protein 2 && - && -	-
109420525	68.6078	238.398	294.643	52.0074	55.2752	106.584	200.55	71.289	1.49865	0.000736785	0.187542	LOC109420525	NW_021838687.1	28079688	28092531	-	2940	protein_coding	putative ankyrin repeat protein RF_0381%2C transcript variant X3 && sp|Q8NB46|ANR52_HUMAN Serine/threonine-protein phosphatase 6 regulatory ankyrin repeat subunit C OS=Homo sapiens OX=9606 GN=ANKRD52 PE=1 SV=3 && PF12796:Ankyrin repeats (3 copies)	-
109420540	4.45505	11.9199	21.1214	4.2629	3.01501	1.26886	12.4988	2.84892	2.08584	0.0392292	0.880105	LOC109420540	NW_021838687.1	29946962	30082324	-	6168	protein_coding	CD109 antigen-like%2C transcript variant X2 && sp|Q6YHK3|CD109_HUMAN CD109 antigen OS=Homo sapiens OX=9606 GN=CD109 PE=1 SV=2 && PF01835:MG2 domain|PF17791:Macroglobulin domain MG3	A2M_N
109420622	307.398	103.611	442.493	57.1229	98.4904	41.8725	284.501	65.8286	2.10688	1.14228e-06	0.001956	LOC109420622	NW_021838687.1	30088726	30128946	-	4061	protein_coding	CD109 antigen-like%2C transcript variant X1 && sp|Q8R422|CD109_MOUSE CD109 antigen OS=Mus musculus OX=10090 GN=Cd109 PE=1 SV=1 && PF01835:MG2 domain|PF00207:Alpha-2-macroglobulin family|PF07678:A-macroglobulin TED domain|PF07703:Alpha-2-macroglobulin bait region domain	A2M_comp
109420647	279.777	247.567	230.223	347	426.122	327.367	252.522	366.829	-0.538635	0.0150716	0.685774	LOC109420647	NW_021838687.1	36495821	36539108	+	5634	protein_coding	leucine-rich repeats and immunoglobulin-like domains protein 2 && sp|Q6UXM1|LRIG3_HUMAN Leucine-rich repeats and immunoglobulin-like domains protein 3 OS=Homo sapiens OX=9606 GN=LRIG3 PE=1 SV=1 && PF13855:Leucine rich repeat|PF13927:Immunoglobulin domain|PF07679:Immunoglobulin I-set domain	I-set
109420703	88.21	115.531	116.168	70.7641	68.3403	65.9808	106.636	68.3618	0.638821	0.0369215	0.877441	LOC109420703	NW_021838687.1	46718814	46730564	-	3156	pseudogene	- && sp|Q95KV0|IKKB_BOVIN Inhibitor of nuclear factor kappa-B kinase subunit beta OS=Bos taurus OX=9913 GN=IKBKB PE=2 SV=1 && -	-
109420807	65.0437	120.116	92.9341	64.7961	58.2903	38.0659	92.6979	53.7174	0.777507	0.0356792	0.87091	LOC109420807	NW_021838910.1	2332630	2352567	+	1481	protein_coding	L-lactate dehydrogenase && sp|Q95028|LDH_DROME L-lactate dehydrogenase OS=Drosophila melanogaster OX=7227 GN=Ldh PE=2 SV=1 && PF02866:lactate/malate dehydrogenase, alpha/beta C-terminal domain|PF00056:lactate/malate dehydrogenase, NAD binding domain	-
109420849	1151.18	1274.51	1134.22	1178.27	1944.68	2287.76	1186.64	1803.57	-0.603111	0.0112798	0.632339	LOC109420849	NW_021837378.1	34076330	34077051	+	482	protein_coding	cytochrome c oxidase subunit 7A1%2C mitochondrial && - && -	-
109420904	2.67303	1.83383	5.28035	4.2629	9.04504	34.2593	3.2624	15.8557	-2.27563	0.0221104	0.737045	LOC109420904	NW_021838943.1	877385	877923	+	410	protein_coding	probable DNA-directed RNA polymerases I and III subunit RPAC2 && sp|Q9VIZ0|RPAC2_DROME Probable DNA-directed RNA polymerases I and III subunit RPAC2 OS=Drosophila melanogaster OX=7227 GN=l(2)37Cg PE=1 SV=1 && PF13656:RNA polymerase Rpb3/Rpb11 dimerisation domain	-
109420933	69.4988	65.101	45.411	161.99	157.786	57.0988	60.0036	125.625	-1.06988	0.00719819	0.51349	LOC109420933	NW_021838943.1	777967	787909	-	1699	protein_coding	prohibitin-2%2C transcript variant X3 && sp|Q2HJ97|PHB2_BOVIN Prohibitin-2 OS=Bos taurus OX=9913 GN=PHB2 PE=2 SV=1 && PF01145:SPFH domain / Band 7 family	-
109420984	49.8966	55.9318	70.7567	119.361	76.3803	100.24	58.8617	98.6605	-0.749995	0.0260187	0.791914	LOC109420984	NW_021838560.1	210233	229865	+	2271	protein_coding	zinc finger protein 431-like && - && PF07776:Zinc-finger associated domain (zf-AD)	zf-AD
109421241	11.5831	4.58458	10.5607	2.55774	0	0	8.90947	0.85258	3.23948	0.021862	0.737045	LOC109421241	NW_021838787.1	159307	161130	-	1633	protein_coding	matrix metalloproteinase-19-like && sp|Q99542|MMP19_HUMAN Matrix metalloproteinase-19 OS=Homo sapiens OX=9606 GN=MMP19 PE=1 SV=1 && PF00045:Hemopexin|PF00413:Matrixin	Hemopexin
109421258	164.837	138.454	353.783	85.258	113.565	105.316	219.025	101.38	1.11078	0.001555	0.268266	LOC109421258	NW_021838787.1	3210323	3263805	+	4355	protein_coding	fibrillin-2-like && - && -	-
109421317	16.0382	21.089	15.841	29.8403	49.2452	30.4527	17.6561	36.5127	-1.04768	0.0391309	0.880105	LOC109421317	NW_021838153.1	126525979	126526799	+	697	protein_coding	putative oligosaccharyltransferase complex subunit CG9662 && sp|Q9VQP9|OSTC_DROME Putative oligosaccharyltransferase complex subunit CG9662 OS=Drosophila melanogaster OX=7227 GN=CG9662 PE=2 SV=3 && PF04756:OST3 / OST6 family, transporter family	-
109421327	0	0	0	9.37838	2.01001	1.26886	0	4.21908	-4.60847	0.0287564	1	LOC109421327	NW_021838153.1	120812564	120819958	-	7103	protein_coding	fatty acid synthase-like && sp|P19096|FAS_MOUSE Fatty acid synthase OS=Mus musculus OX=10090 GN=Fasn PE=1 SV=2 && PF00975:Thioesterase domain|PF00109:Beta-ketoacyl synthase, N-terminal domain|PF13602:Zinc-binding dehydrogenase|PF00550:Phosphopantetheine attachment site|PF08659:KR domain|PF16197:Ketoacyl-synthetase C-terminal extension|PF02801:Beta-ketoacyl synthase, C-terminal domain|PF14765:Poly…	ketoacyl-synt
109421336	200.477	141.205	477.344	61.3858	100.5	168.759	273.009	110.215	1.31398	0.00186477	0.295167	LOC109421336	NW_021838153.1	127302801	127312787	+	623	protein_coding	adult cuticle protein 1-like && - && PF15955:Cuticle protein	-
109421452	5475.26	3419.18	7524.5	4395.05	3109.48	2469.21	5472.98	3324.58	0.718768	0.00973613	0.586857	LOC109421452	NW_021838153.1	117674145	117684149	+	790	protein_coding	ejaculatory bulb-specific protein 3-like%2C transcript variant X1 && sp|Q9W1C9|PEB3_DROME Ejaculatory bulb-specific protein 3 OS=Drosophila melanogaster OX=7227 GN=EbpIII PE=2 SV=2 && PF03392:Insect pheromone-binding family, A10/OS-D	-
109421526	580.939	399.775	682.221	256.627	372.857	318.484	554.312	315.989	0.811248	0.00125973	0.23968	LOC109421526	NW_021838485.1	437279	612329	-	7802	protein_coding	uncharacterized LOC109421526 && sp|Q8HXL3|WDR62_PIG WD repeat-containing protein 62 OS=Sus scrofa OX=9823 GN=WDR62 PE=3 SV=1 && -	-
109421565	77.5179	56.8487	91.8781	33.2506	56.2802	21.5707	75.4149	37.0338	1.01602	0.0164897	0.696328	LOC109421565	NW_021838153.1	134711397	134872985	+	4169	protein_coding	protein bowel && sp|Q9VQU9|BOWEL_DROME Protein bowel OS=Drosophila melanogaster OX=7227 GN=bowl PE=1 SV=1 && -	-
109421630	229.881	223.727	181.644	288.172	231.151	426.338	211.751	315.22	-0.569929	0.0341106	0.858966	LOC109421630	NW_021838153.1	138940816	138952097	+	1377	protein_coding	programmed cell death protein 10 && sp|Q5ZIV5|PDC10_CHICK Programmed cell death protein 10 OS=Gallus gallus OX=9031 GN=PDCD10 PE=2 SV=1 && PF06840:Protein of unknown function (DUF1241)	-
109421631	113.158	129.285	120.392	81.8477	96.4804	58.3677	120.945	78.8986	0.609962	0.0459823	0.927365	LOC109421631	NW_021838153.1	140676477	140688975	-	1322	protein_coding	programmed cell death protein 10 && sp|Q5ZIV5|PDC10_CHICK Programmed cell death protein 10 OS=Gallus gallus OX=9031 GN=PDCD10 PE=2 SV=1 && PF06840:Protein of unknown function (DUF1241)	-
109421635	0.89101	0.916915	0	16.199	3.01501	5.07545	0.602642	8.09649	-3.71649	0.0165291	1	LOC109421635	NW_021838153.1	140395783	140396900	-	1000	protein_coding	trypsin-1-like && sp|P35035|TRY1_ANOGA Trypsin-1 OS=Anopheles gambiae OX=7165 GN=TRYP1 PE=2 SV=3 && PF00089:Trypsin	Trypsin
109421727	538.17	555.651	463.615	420.322	353.762	281.687	519.145	351.924	0.558176	0.0115976	0.637932	LOC109421727	NW_021838932.1	2455824	2457572	-	1673	protein_coding	protein disulfide-isomerase A6 homolog && sp|Q9V438|PDIA6_DROME Protein disulfide-isomerase A6 homolog OS=Drosophila melanogaster OX=7227 GN=CaBP1 PE=1 SV=1 && PF00085:Thioredoxin	-
109421733	1602.04	1511.99	1763.64	1079.37	1158.77	1440.16	1625.89	1226.1	0.40799	0.0305767	0.828848	LOC109421733	NW_021838932.1	2480365	2782367	-	9035	protein_coding	inverted formin-2-like%2C transcript variant X2 && sp|Q0IHV1|INF2_XENTR Inverted formin-2 OS=Xenopus tropicalis OX=8364 GN=inf2 PE=2 SV=1 && -	-
109421805	118.504	99.0268	227.055	94.6364	84.4204	93.8958	148.195	90.9842	0.700816	0.0412469	0.887968	LOC109421805	NW_021838488.1	1014249	1264391	-	2810	protein_coding	nuclear pore complex protein Nup88 && sp|Q9GYU8|NUP88_DROME Nuclear pore complex protein Nup88 OS=Drosophila melanogaster OX=7227 GN=mbo PE=1 SV=2 && PF10168:Nuclear pore component	-
109421836	22.2752	5.50149	40.1307	5.96806	7.03503	8.88204	22.6358	7.29504	1.63911	0.0363512	0.877441	LOC109421836	NW_021837156.1	20722654	20744269	+	7014	protein_coding	sushi%2C von Willebrand factor type A%2C EGF and pentraxin domain-containing protein 1-like && sp|P0C6B8|SVEP1_RAT Sushi, von Willebrand factor type A, EGF and pentraxin domain-containing protein 1 OS=Rattus norvegicus OX=10116 GN=Svep1 PE=1 SV=1 && PF00084:Sushi repeat (SCR repeat)|PF07699:Putative ephrin-receptor like|PF00354:Pentaxin family|PF00092:von Willebrand factor type A domain|PF02494:H…	VWA
109421991	64.1527	66.0179	157.354	47.7445	32.1601	34.2593	95.8417	38.0546	1.32278	0.00206062	0.309579	LOC109421991	NW_021838798.1	35926004	35948826	+	4948	protein_coding	cytoplasmic FMR1-interacting protein && sp|Q9VF87|CYFIP_DROME Cytoplasmic FMR1-interacting protein OS=Drosophila melanogaster OX=7227 GN=Sra-1 PE=1 SV=1 && PF05994:Cytoplasmic Fragile-X interacting family|PF07159:Protein of unknown function (DUF1394)	-
109422104	6.23707	1.83383	3.16821	0	0	0	3.74637	0	4.31006	0.0417347	1	LOC109422104	NW_021838767.1	321652	326992	+	4461	protein_coding	uncharacterized LOC109422104 && - && PF18701:Family of unknown function (DUF5641)|PF03564:Protein of unknown function (DUF1759)|PF05380:Pao retrotransposon peptidase|PF05585:Putative peptidase (DUF1758)	-
109422161	3.56404	8.25224	6.33642	21.3145	14.0701	20.3018	6.0509	18.5621	-1.62024	0.0279563	0.805692	LOC109422161	NW_021839064.1	11320	16426	+	4240	pseudogene	- && sp|Q6DFW5|AT11B_MOUSE Phospholipid-transporting ATPase IF OS=Mus musculus OX=10090 GN=Atp11b PE=1 SV=1 && PF00122:E1-E2 ATPase	E1-E2_ATPase
109422177	17.8202	11.9199	21.1214	28.1351	36.1802	50.7545	16.9538	38.3566	-1.17339	0.0227964	0.74677	LOC109422177	NW_021839175.1	984219	988258	+	3672	pseudogene	- && sp|Q9H1D0|TRPV6_HUMAN Transient receptor potential cation channel subfamily V member 6 OS=Homo sapiens OX=9606 GN=TRPV6 PE=1 SV=3 && PF13857:Ankyrin repeats (many copies)	-
109422212	418.775	389.689	506.913	268.563	299.491	253.772	438.459	273.942	0.676978	0.00162639	0.270091	LOC109422212	NW_021838654.1	1918599	2147154	+	7469	protein_coding	ALK tyrosine kinase receptor && sp|P97793|ALK_MOUSE ALK tyrosine kinase receptor OS=Mus musculus OX=10090 GN=Alk PE=1 SV=2 && PF12810:Glycine rich protein|PF00629:MAM domain, meprin/A5/mu|PF07714:Protein tyrosine kinase	Pkinase_Tyr
109422246	0	0	0	3.41032	9.04504	1.26886	0	4.57474	-4.71465	0.0205393	1	LOC109422246	NW_021838798.1	44449803	44450708	+	781	lncRNA	uncharacterized LOC109422246 && - && -	-
109422250	168.401	174.214	142.569	82.7002	106.53	134.499	161.728	107.91	0.59212	0.0373191	0.877441	LOC109422250	NW_021837931.1	36493298	36599893	+	2248	protein_coding	tubulin beta-3 chain && sp|P08841|TBB3_DROME Tubulin beta-3 chain OS=Drosophila melanogaster OX=7227 GN=betaTub60D PE=2 SV=2 && PF00091:Tubulin/FtsZ family, GTPase domain|PF03953:Tubulin C-terminal domain	Tubulin
109422337	51.6786	33.0089	106.663	27.2826	19.0951	29.1838	63.7835	25.1872	1.33867	0.00677823	0.51349	LOC109422337	NW_021838654.1	3121172	3130676	+	2691	pseudogene	- && sp|Q9VT65|CANB_DROME Calpain-B OS=Drosophila melanogaster OX=7227 GN=CalpB PE=1 SV=2 && PF01067:Calpain large subunit, domain III|PF13405:EF-hand domain	-
109422363	8.9101	10.0861	21.1214	3.41032	3.01501	2.53772	13.3725	2.98769	2.14327	0.0220511	0.737045	LOC109422363	NW_021839208.1	1318788	1320487	+	1633	protein_coding	uncharacterized LOC109422363 && - && -	-
109422370	1.78202	0	0	0.85258	20.1001	1.26886	0.594007	7.40718	-3.59514	0.0442489	1	LOC109422370	NW_021838403.1	256218	289535	-	1711	protein_coding	uncharacterized LOC109422370 && - && -	-
109422594	1041.59	1156.23	1278.9	1298.48	1397.96	2179.91	1158.91	1625.45	-0.4873	0.0318161	0.834493	LOC109422594	NW_021838832.1	1545279	1546128	-	592	protein_coding	cytochrome b-c1 complex subunit 6%2C mitochondrial-like && - && -	-
109422638	39.2044	29.3413	27.4578	12.7887	10.05	12.6886	32.0012	11.8425	1.43688	0.0094322	0.580604	LOC109422638	NW_021838599.1	827284	848506	+	2233	protein_coding	DDB1- and CUL4-associated factor 12%2C transcript variant X2 && sp|Q8BGZ3|DCA12_MOUSE DDB1- and CUL4-associated factor 12 OS=Mus musculus OX=10090 GN=Dcaf12 PE=2 SV=1 && -	-
109422651	81.9729	95.3592	60.196	65.6487	41.2052	30.4527	79.176	45.7688	0.779035	0.0484276	0.939335	LOC109422651	NW_021837058.1	712648	741804	-	2255	protein_coding	cryptochrome-1%2C transcript variant X1 && sp|Q17DK5|CRY1_AEDAE Cryptochrome-1 OS=Aedes aegypti OX=7159 GN=cry PE=3 SV=1 && PF03441:FAD binding domain of DNA photolyase|PF00875:DNA photolyase	-
109422664	426.794	307.167	162.635	383.661	510.542	638.238	298.865	510.814	-0.770238	0.0139941	0.672429	LOC109422664	NW_021838599.1	3829928	3873066	-	1997	protein_coding	cytochrome P450 4d1-like && sp|P33269|CP4D1_DROME Cytochrome P450 4d1 OS=Drosophila melanogaster OX=7227 GN=Cyp4d1 PE=2 SV=2 && PF00067:Cytochrome P450	p450
109422665	82.8639	92.6084	96.1023	46.8919	44.2202	35.5281	90.5249	42.2134	1.09266	0.00131462	0.24517	LOC109422665	NW_021837058.1	1587556	1648312	+	2003	protein_coding	cytochrome P450 4d2-like%2C transcript variant X1 && sp|Q27589|CP4D2_DROME Cytochrome P450 4d2 OS=Drosophila melanogaster OX=7227 GN=Cyp4d2 PE=2 SV=2 && PF00067:Cytochrome P450	p450
109422672	232.554	59.5995	239.728	127.887	40.2002	45.679	177.294	71.2554	1.30625	0.00769372	0.526605	LOC109422672	NW_021838154.1	24332826	24344805	-	1650	protein_coding	proclotting enzyme-like%2C transcript variant X1 && sp|Q05319|STUB_DROME Serine proteinase stubble OS=Drosophila melanogaster OX=7227 GN=Sb PE=2 SV=2 && PF00089:Trypsin	Trypsin
109422705	36.5314	23.8398	16.8971	41.7764	34.1701	79.9383	25.7561	51.9616	-0.997117	0.0429875	0.904444	LOC109422705	NW_021838154.1	18093799	18098741	-	1430	protein_coding	uncharacterized LOC109422705 && - && PF02958:Ecdysteroid kinase	-
109422710	228.99	391.523	194.317	347.853	458.282	426.338	271.61	410.824	-0.595156	0.0319425	0.834493	LOC109422710	NW_021838154.1	18240867	18257967	+	1420	protein_coding	uncharacterized LOC109422710 && - && PF02958:Ecdysteroid kinase	-
109422726	26.7303	45.8458	46.4671	57.1229	74.3703	104.047	39.681	78.5133	-0.98058	0.0137969	0.664652	LOC109422726	NW_021838154.1	18555452	18557915	+	2116	protein_coding	zinc finger protein 436 && - && -	-
109422817	303.834	634.505	294.643	93.7838	174.871	360.357	410.994	209.67	0.976709	0.0148009	0.685774	LOC109422817	NW_021838564.1	325510	326533	+	1024	protein_coding	uncharacterized LOC109422817 && - && -	-
109422941	59.6977	59.5995	55.9717	100.604	82.4104	90.0892	58.4229	91.0347	-0.640635	0.0435117	0.906804	LOC109422941	NW_021837156.1	8249035	8284440	-	1526	protein_coding	retinol dehydrogenase 13%2C transcript variant X1 && sp|Q8CEE7|RDH13_MOUSE Retinol dehydrogenase 13 OS=Mus musculus OX=10090 GN=Rdh13 PE=1 SV=1 && PF00106:short chain dehydrogenase	adh_short
109422968	197.804	110.03	138.345	88.6683	92.4604	69.7874	148.726	83.6387	0.827285	0.00852958	0.559802	LOC109422968	NW_021838576.1	4366121	4368220	-	1494	protein_coding	serine protease inhibitor 27A-like && sp|Q9V3N1|SP27A_DROME Serine protease inhibitor 27A OS=Drosophila melanogaster OX=7227 GN=Spn27A PE=1 SV=1 && PF00079:Serpin (serine protease inhibitor)	Serpin
109422978	738.647	691.354	768.819	606.184	596.973	326.098	732.94	509.752	0.521173	0.0345272	0.86254	LOC109422978	NW_021838576.1	4325249	4334674	-	1568	protein_coding	serine protease inhibitor 27A-like && sp|Q7QIJ8|SP2_ANOGA Serine protease inhibitor 2 OS=Anopheles gambiae OX=7165 GN=SRPN2 PE=1 SV=4 && PF00079:Serpin (serine protease inhibitor)	Serpin
109422990	373.333	323.671	649.483	179.042	297.481	277.881	448.829	251.468	0.836787	0.00481863	0.440738	LOC109422990	NW_021837156.1	1319359	1429313	+	5955	pseudogene	- && sp|Q8SY41|BCAS3_DROME Breast carcinoma-amplified sequence 3 homolog OS=Drosophila melanogaster OX=7227 GN=rudhira PE=1 SV=1 && -	-
109423014	0	2.75075	2.11214	11.0835	12.0601	7.61317	1.62096	10.2523	-2.68299	0.0207003	0.737045	LOC109423014	NW_021838576.1	4685985	4706028	-	2064	protein_coding	adenosine deaminase 2-like%2C transcript variant X1 && sp|P15287|AGSA_APLCA Adenosine deaminase AGSA OS=Aplysia californica OX=6500 PE=1 SV=2 && PF00962:Adenosine/AMP deaminase|PF08451:Adenosine/AMP deaminase N-terminal	-
109423035	149.69	83.4393	85.5417	34.9558	45.2252	10.1509	106.224	30.1106	1.80157	8.9956e-05	0.0484117	LOC109423035	NW_021837156.1	17784466	17785931	-	1404	protein_coding	ficolin-2-like && sp|Q29042|FCN1_PIG Ficolin-1 OS=Sus scrofa OX=9823 GN=FCN1 PE=1 SV=1 && PF00147:Fibrinogen beta and gamma chains, C-terminal globular domain	Fibrinogen_C
109423111	0	0.916915	5.28035	194.388	14.0701	21.5707	2.06575	76.6763	-5.24148	0.00158088	0.268266	LOC109423111	NW_021838854.1	296700	298895	+	665	protein_coding	general odorant-binding protein 83a-like && sp|P54193|OB83A_DROME General odorant-binding protein 83a OS=Drosophila melanogaster OX=7227 GN=Obp83a PE=1 SV=1 && PF01395:PBP/GOBP family	-
109423126	9160.47	9433.22	10341	11980.5	12862	16410.2	9644.91	13750.9	-0.511607	0.00506383	0.445712	LOC109423126	NW_021838632.1	5580771	5583085	-	893	protein_coding	myosin light chain alkali-like%2C transcript variant X1 && sp|Q24756|MLC1_DROVI Myosin light chain alkali OS=Drosophila virilis OX=7244 GN=Mlc1 PE=4 SV=1 && -	-
109423208	3.56404	4.58458	6.33642	0.85258	0	0	4.82834	0.284193	3.70897	0.0441688	1	LOC109423208	NW_021838406.1	269970	272518	-	2065	protein_coding	aminoacylase-1-like && sp|Q6AYS7|ACY1A_RAT Aminoacylase-1A OS=Rattus norvegicus OX=10116 GN=Acy1a PE=1 SV=1 && PF07687:Peptidase dimerisation domain|PF01546:Peptidase family M20/M25/M40	Peptidase_M20
109423313	38.3134	39.4273	26.4017	17.0516	16.0801	16.4952	34.7142	16.5423	1.07147	0.0350779	0.868235	LOC109423313	NW_021838153.1	83706715	83730858	-	1225	protein_coding	uncharacterized LOC109423313 && - && -	-
109423332	70.3898	85.2731	106.663	132.15	133.666	131.962	87.442	132.592	-0.603797	0.0369004	0.877441	LOC109423332	NW_021838153.1	82436548	82626928	+	4514	protein_coding	multiple C2 and transmembrane domain-containing protein%2C transcript variant X1 && sp|A1ZBD6|MCTP_DROME Multiple C2 and transmembrane domain-containing protein OS=Drosophila melanogaster OX=7227 GN=Mctp PE=1 SV=3 && PF00168:C2 domain|PF08372:Plant phosphoribosyltransferase C-terminal	C2
109423371	148.799	123.784	229.167	109.983	97.4854	59.6365	167.25	89.0349	0.899721	0.00708473	0.51349	LOC109423371	NW_021838153.1	80129072	80139086	-	1695	protein_coding	cytosolic non-specific dipeptidase && sp|Q3ZC84|CNDP2_BOVIN Cytosolic non-specific dipeptidase OS=Bos taurus OX=9913 GN=CNDP2 PE=2 SV=1 && PF07687:Peptidase dimerisation domain|PF01546:Peptidase family M20/M25/M40	Peptidase_M20
109423456	827.748	825.224	815.286	1029.92	1260.28	1062.04	822.753	1117.41	-0.44161	0.014182	0.678052	LOC109423456	NW_021837045.1	136054334	136148904	-	3249	protein_coding	choline-phosphate cytidylyltransferase B-like && sp|Q9Y5K3|PCY1B_HUMAN Choline-phosphate cytidylyltransferase B OS=Homo sapiens OX=9606 GN=PCYT1B PE=1 SV=1 && PF01467:Cytidylyltransferase-like	CTP_transf_2
109423600	517.677	570.321	590.343	360.641	394.967	423.8	559.447	393.136	0.510123	0.00879685	0.56552	LOC109423600	NW_021837822.1	6143931	6211858	+	8571	protein_coding	ankyrin repeat domain-containing protein 50%2C transcript variant X1 && sp|Q9ULJ7|ANR50_HUMAN Ankyrin repeat domain-containing protein 50 OS=Homo sapiens OX=9606 GN=ANKRD50 PE=1 SV=4 && PF12796:Ankyrin repeats (3 copies)	-
109423617	17.8202	17.4214	38.0185	34.9558	45.2252	62.1743	24.42	47.4517	-0.960011	0.049677	0.949493	LOC109423617	NW_021837822.1	3951108	3953430	-	2323	protein_coding	heat shock protein 70 A1 && sp|P41825|HSP71_ANOAL Heat shock protein 70 A1 OS=Anopheles albimanus OX=7167 GN=HSP70A1 PE=3 SV=1 && PF00012:Hsp70 protein	HSP70
109423622	895.465	1064.54	1044.45	1419.55	1089.42	1678.71	1001.49	1395.89	-0.478619	0.0214965	0.737045	LOC109423622	NW_021837822.1	7427679	7446202	+	1964	protein_coding	serine-arginine protein 55%2C transcript variant X1 && sp|P26686|SRR55_DROME Serine-arginine protein 55 OS=Drosophila melanogaster OX=7227 GN=B52 PE=1 SV=4 && PF00076:RNA recognition motif. (a.k.a. RRM, RBD, or RNP domain)	RRM_1
109423623	138.998	144.873	139.401	201.209	178.891	218.244	141.09	199.448	-0.497956	0.0394743	0.880105	LOC109423623	NW_021837822.1	7459782	7467174	-	1725	protein_coding	mitochondrial dicarboxylate carrier%2C transcript variant X1 && sp|Q9UBX3|DIC_HUMAN Mitochondrial dicarboxylate carrier OS=Homo sapiens OX=9606 GN=SLC25A10 PE=1 SV=2 && PF00153:Mitochondrial carrier protein	Mito_carr
109423650	168.401	111.864	192.205	86.1106	118.591	96.4335	157.49	100.378	0.649304	0.0319061	0.834493	LOC109423650	NW_021837822.1	26166937	27062463	-	5103	protein_coding	nucleolysin TIA-1-like%2C transcript variant X1 && sp|P31483|TIA1_HUMAN Nucleolysin TIA-1 isoform p40 OS=Homo sapiens OX=9606 GN=TIA1 PE=1 SV=3 && PF00076:RNA recognition motif. (a.k.a. RRM, RBD, or RNP domain)	RRM_1
109423689	34.7494	36.6766	11.6168	0.85258	15.0751	10.1509	27.6809	8.69285	1.6964	0.0308832	0.828848	LOC109423689	NW_021837045.1	102644469	102768159	-	4616	protein_coding	uncharacterized LOC109423689%2C transcript variant X1 && - && PF00335:Tetraspanin family	Tetraspannin
109423772	154.145	121.95	273.522	141.528	121.606	52.0234	183.206	105.052	0.79284	0.0395414	0.880105	LOC109423772	NW_021838576.1	70738309	70745694	-	748	protein_coding	holotricin-3-like%2C transcript variant X1 && - && -	-
109423863	0	0	1.05607	30.6929	4.02002	0	0.352023	11.571	-5.10041	0.00400933	0.412676	LOC109423863	NW_021838576.1	53907563	53909194	-	776	protein_coding	selenoprotein F-like && sp|A8YXY3|SEP15_BOVIN Selenoprotein F OS=Bos taurus OX=9913 GN=SELENOF PE=2 SV=2 && PF08806:Sep15/SelM redox domain	-
109423882	340.366	310.834	242.896	491.939	458.282	393.347	298.032	447.856	-0.587689	0.00817187	0.545835	LOC109423882	NW_021838153.1	151442828	151445122	+	1792	protein_coding	probable cysteine desulfurase%2C mitochondrial && sp|Q9VKD3|NFS1_DROME Cysteine desulfurase, mitochondrial OS=Drosophila melanogaster OX=7227 GN=Nfs1 PE=1 SV=1 && PF00266:Aminotransferase class-V	Aminotran_5
109423907	452.633	441.953	342.167	557.587	451.247	814.61	412.251	607.815	-0.557643	0.0260244	0.791914	LOC109423907	NW_021837045.1	101077550	101089412	-	2928	protein_coding	transmembrane protein 216-like && - && PF09799:Predicted membrane protein	-
109423918	577.374	608.832	604.072	799.72	917.569	996.057	596.759	904.449	-0.59901	0.00123252	0.237814	LOC109423918	NW_021838153.1	152142758	152144382	-	1314	protein_coding	V-type proton ATPase 21 kDa proteolipid subunit-like && sp|Q91V37|VATO_MOUSE V-type proton ATPase 21 kDa proteolipid subunit OS=Mus musculus OX=10090 GN=Atp6v0b PE=1 SV=1 && PF00137:ATP synthase subunit C	-
109423927	719.045	705.108	550.212	973.646	939.679	1136.9	658.122	1016.74	-0.626241	0.00150305	0.264594	LOC109423927	NW_021838153.1	152409282	152465370	-	1158	protein_coding	troponin C%2C transcript variant X1 && sp|D2DGW3|TNNC_TYRPU Troponin C OS=Tyrophagus putrescentiae OX=59818 PE=1 SV=1 && PF13499:EF-hand domain pair	-
109423938	372.442	320.003	223.887	404.123	560.792	487.243	305.444	484.053	-0.662108	0.00711256	0.51349	LOC109423938	NW_021838153.1	157154773	157179045	+	1660	protein_coding	adenylate kinase isoenzyme 1-like && sp|P05081|KAD1_CHICK Adenylate kinase isoenzyme 1 OS=Gallus gallus OX=9031 GN=AK1 PE=1 SV=1 && PF00406:Adenylate kinase	ADK
109423943	181.766	120.116	205.934	118.509	115.576	91.3581	169.272	108.481	0.636821	0.0306861	0.828848	LOC109423943	NW_021838153.1	156549730	156598223	+	2917	protein_coding	eukaryotic peptide chain release factor GTP-binding subunit ERF3A && sp|Q8R050|ERF3A_MOUSE Eukaryotic peptide chain release factor GTP-binding subunit ERF3A OS=Mus musculus OX=10090 GN=Gspt1 PE=1 SV=2 && -	-
109423958	61.4797	65.101	66.5324	47.7445	24.1201	26.6461	64.371	32.8369	0.957372	0.0199945	0.735004	LOC109423958	NW_021838153.1	158237052	158492519	-	2998	protein_coding	aryl hydrocarbon receptor nuclear translocator homolog%2C transcript variant X1 && sp|O15945|ARNT_DROME Aryl hydrocarbon receptor nuclear translocator homolog OS=Drosophila melanogaster OX=7227 GN=tgo PE=1 SV=3 && PF00989:PAS fold|PF14598:PAS domain	PAS
109424024	142.562	97.193	83.4295	63.9435	59.2953	46.9479	107.728	56.7289	0.921399	0.00710069	0.51349	LOC109424024	NW_021838154.1	1839526	2081385	+	3992	protein_coding	mu-type opioid receptor%2C transcript variant X1 && sp|Q8CH60|GNRHR_CAVPO Gonadotropin-releasing hormone receptor OS=Cavia porcellus OX=10141 GN=GNRHR PE=2 SV=2 && PF00001:7 transmembrane receptor (rhodopsin family)	7tm_1
109424025	113.158	155.876	106.663	134.708	287.431	196.674	125.232	206.271	-0.717628	0.0234058	0.756152	LOC109424025	NW_021839158.1	93599	129662	-	3470	protein_coding	bumetanide-sensitive sodium-(potassium)-chloride cotransporter%2C transcript variant X1 && sp|Q25479|NKCL_MANSE Bumetanide-sensitive sodium-(potassium)-chloride cotransporter OS=Manduca sexta OX=7130 PE=2 SV=1 && PF00324:Amino acid permease|PF03522:Solute carrier family 12	AA_permease
109424032	704.789	612.499	455.166	789.489	827.119	881.859	590.818	832.822	-0.493956	0.019886	0.735004	LOC109424032	NW_021838154.1	1231627	1258453	+	3162	protein_coding	fatty-acid amide hydrolase 2-A%2C transcript variant X3 && sp|Q05AM4|FAH2B_DANRE Fatty-acid amide hydrolase 2-B OS=Danio rerio OX=7955 GN=faah2b PE=2 SV=1 && PF01425:Amidase	Amidase
109424067	33.8584	50.4303	54.9156	53.7125	90.4504	137.037	46.4014	93.7334	-1.00868	0.0130302	0.647593	LOC109424067	NW_021837045.1	192205982	192210408	+	579	protein_coding	LYR motif-containing protein 4%2C transcript variant X1 && sp|B5FZA8|LYRM4_TAEGU LYR motif-containing protein 4 OS=Taeniopygia guttata OX=59729 GN=LYRM4 PE=3 SV=1 && -	-
109424112	3.56404	3.66766	13.7289	0	2.01001	0	6.98687	0.670003	3.35695	0.0398432	1	LOC109424112	NW_021837045.1	188609558	188650541	+	865	protein_coding	FERM and PDZ domain-containing protein 4-like && sp|Q14CM0|FRPD4_HUMAN FERM and PDZ domain-containing protein 4 OS=Homo sapiens OX=9606 GN=FRMPD4 PE=1 SV=1 && PF00373:FERM central domain	Band_41
109424179	1.78202	8.25224	7.39249	0	0	0	5.80891	0	4.93785	0.00837365	1	LOC109424179	NW_021837600.1	19806410	19807403	-	850	protein_coding	cuticle protein 16.5-like && - && -	-
109424213	12233.6	10258.4	8313.38	12976.3	13727.4	13225.4	10268.5	13309.7	-0.374192	0.0453962	0.922844	LOC109424213	NW_021839020.1	54103068	54180237	+	4075	protein_coding	activating transcription factor of chaperone-like%2C transcript variant X3 && sp|Q9GPH3|ATFC_BOMMO Activating transcription factor of chaperone OS=Bombyx mori OX=7091 GN=ATFC PE=2 SV=1 && PF00170:bZIP transcription factor	bZIP_1
109424257	42.7685	88.9408	86.5977	32.398	41.2052	25.3772	72.769	32.9935	1.13331	0.00754941	0.523725	LOC109424257	NW_021838576.1	49814967	49818897	-	3177	protein_coding	uncharacterized LOC109424257 && - && PF13857:Ankyrin repeats (many copies)	-
109424346	815.274	801.384	916.669	686.327	666.318	606.516	844.442	653.054	0.369685	0.0425372	0.900259	LOC109424346	NW_021839153.1	96281	140092	+	5210	pseudogene	- && sp|A0JMU8|CASC3_XENLA Protein CASC3 OS=Xenopus laevis OX=8355 GN=casc3 PE=2 SV=1 && PF09405:CASC3/Barentsz eIF4AIII binding	-
109424534	279.777	233.813	277.746	141.528	252.256	125.617	263.779	173.134	0.605352	0.0370452	0.877441	LOC109424534	NW_021838719.1	92866	124305	-	12203	protein_coding	transcription-associated protein 1-like%2C transcript variant X1 && sp|Q8I8U7|TRA1_DROME Transcription-associated protein 1 OS=Drosophila melanogaster OX=7227 GN=Nipped-A PE=1 SV=4 && PF00454:Phosphatidylinositol 3- and 4-kinase|PF02259:FAT domain	PI3_PI4_kinase
109424642	239.682	262.238	292.531	176.484	204.016	172.565	264.817	184.355	0.52103	0.0234441	0.756152	LOC109424642	NW_021837489.1	668566	722432	-	5734	protein_coding	huntingtin-interacting protein 1-like%2C transcript variant X2 && sp|Q8VD75|HIP1_MOUSE Huntingtin-interacting protein 1 OS=Mus musculus OX=10090 GN=Hip1 PE=1 SV=2 && PF07651:ANTH domain|PF01608:I/LWEQ domain	-
109424644	683.405	458.458	1098.31	196.093	301.501	214.438	746.725	237.344	1.65296	3.72746e-08	0.000175526	LOC109424644	NW_021837489.1	2087605	2114920	-	1559	protein_coding	4-hydroxyphenylpyruvate dioxygenase-like && sp|Q6TGZ5|HPPD_DANRE 4-hydroxyphenylpyruvate dioxygenase OS=Danio rerio OX=7955 GN=hpd PE=2 SV=1 && PF00903:Glyoxalase/Bleomycin resistance protein/Dioxygenase superfamily|PF13669:Glyoxalase/Bleomycin resistance protein/Dioxygenase superfamily	Glyoxalase
109424664	19.6022	44.0119	74.981	13.6413	7.03503	31.7216	46.1984	17.466	1.42213	0.0219809	0.737045	LOC109424664	NW_021837489.1	7089709	7090143	+	375	lncRNA	uncharacterized LOC109424664 && - && -	-
109424732	658.456	494.217	718.127	439.079	439.187	267.73	623.6	381.999	0.703913	0.00473183	0.440738	LOC109424732	NW_021837489.1	12137979	12167480	-	2284	protein_coding	ornithine aminotransferase%2C mitochondrial-like && sp|Q9VW26|OAT_DROME Ornithine aminotransferase, mitochondrial OS=Drosophila melanogaster OX=7227 GN=Oat PE=2 SV=1 && PF00202:Aminotransferase class-III	Aminotran_3
109424794	1002.39	747.286	1331.7	556.735	887.419	404.767	1027.13	616.307	0.735589	0.0107438	0.616683	LOC109424794	NW_021837822.1	33711346	33712536	-	1117	protein_coding	melanization protease 1-like && sp|A0A126GUP6|MP1_DROME Melanization protease 1 OS=Drosophila melanogaster OX=7227 GN=MP1 PE=1 SV=1 && PF00089:Trypsin	Trypsin
109424846	59.6977	75.187	87.6538	46.0393	49.2452	35.5281	74.1795	43.6042	0.75838	0.0378575	0.880105	LOC109424846	NW_021837822.1	29951214	29954118	+	2497	protein_coding	protein cereblon homolog && sp|B4HJA7|CRBN_DROSE Protein cereblon OS=Drosophila sechellia OX=7238 GN=ohgt PE=3 SV=1 && PF03226:Yippee zinc-binding/DNA-binding /Mis18, centromere assembly	-
109424980	2207.92	3028.57	2508.17	2227.79	1639.16	1876.65	2581.55	1914.53	0.430983	0.0308032	0.828848	LOC109424980	NW_021837156.1	34196709	34228579	+	3547	protein_coding	uncharacterized LOC109424980 && sp|P26779|SAP_BOVIN Prosaposin OS=Bos taurus OX=9913 GN=PSAP PE=1 SV=3 && PF05184:Saposin-like type B, region 1|PF02199:Saposin A-type domain|PF03489:Saposin-like type B, region 2	-
109425117	105.139	143.039	205.934	76.7322	100.5	114.198	151.371	97.1434	0.642396	0.0466457	0.93166	LOC109425117	NW_021838399.1	11765790	11836454	+	4237	protein_coding	unconventional myosin ID-like && sp|Q23978|MY31D_DROME Unconventional myosin ID OS=Drosophila melanogaster OX=7227 GN=Myo31DF PE=1 SV=1 && PF06017:Unconventional myosin tail, actin- and lipid-binding|PF00063:Myosin head (motor domain)	Myosin_head
109425144	0.89101	5.50149	1.05607	81.8477	35.1752	98.9713	2.48286	71.998	-4.83538	2.22674e-11	2.09714e-07	LOC109425144	NW_021838042.1	1108004	1118167	-	794	protein_coding	uncharacterized LOC109425144 && - && -	-
109425367	3.56404	10.0861	16.8971	29.8403	20.1001	26.6461	10.1824	25.5288	-1.34199	0.0432256	0.906331	LOC109425367	NW_021838410.1	6923744	6933422	+	1829	protein_coding	uncharacterized LOC109425367 && - && PF05485:THAP domain|PF07776:Zinc-finger associated domain (zf-AD)	THAP
109425480	976.547	777.544	1022.28	693.147	658.278	631.894	925.456	661.106	0.48451	0.0117525	0.637954	LOC109425480	NW_021839130.1	43495065	43604946	-	6714	protein_coding	GIGYF family protein CG11148 && sp|Q7KQM6|GGYF1_DROME GIGYF family protein Gyf OS=Drosophila melanogaster OX=7227 GN=Gyf PE=1 SV=2 && -	-
109425525	22.2752	11.9199	6.33642	0	1.005	0	13.5105	0.335001	5.20142	0.000564948	0.156491	LOC109425525	NW_021837156.1	39620388	39621025	-	638	protein_coding	peptidoglycan-recognition protein SC2-like && sp|Q9V4X2|PGSC2_DROME Peptidoglycan-recognition protein SC2 OS=Drosophila melanogaster OX=7227 GN=PGRP-SC2 PE=2 SV=1 && PF01510:N-acetylmuramoyl-L-alanine amidase	-
109425537	634.399	1013.19	852.248	969.383	1059.27	1568.31	833.28	1198.99	-0.524037	0.0315767	0.834192	LOC109425537	NW_021839130.1	36073693	36108934	-	2657	protein_coding	dihydrolipoyllysine-residue succinyltransferase component of 2-oxoglutarate dehydrogenase complex%2C mitochondrial-like%2C transcript variant X1 && sp|Q9D2G2|ODO2_MOUSE Dihydrolipoyllysine-residue succinyltransferase component of 2-oxoglutarate dehydrogenase complex, mitochondrial OS=Mus musculus OX=10090 GN=Dlst PE=1 SV=1 && PF00364:Biotin-requiring enzyme|PF00198:2-oxoacid dehydrogenases acyltr…	Biotin_lipoyl
109425698	19839.2	23214.5	27920.4	25348.9	27160.2	55307.2	23658	35938.8	-0.603177	0.0271286	0.797986	LOC109425698	NW_021838576.1	2884483	2938555	+	1825	protein_coding	troponin C-like%2C transcript variant X1 && sp|P47947|TNNC1_DROME Troponin C, isoform 1 OS=Drosophila melanogaster OX=7227 GN=TpnC41C PE=2 SV=2 && PF13499:EF-hand domain pair|PF00036:EF hand	efhand
109425710	73.9538	51.3472	213.326	69.059	60.3003	29.1838	112.876	52.8477	1.08318	0.0270722	0.797986	LOC109425710	NW_021838576.1	1320506	1346065	-	1485	protein_coding	cysteine dioxygenase type 1 && sp|Q6NWZ9|CDO1_DANRE Cysteine dioxygenase type 1 OS=Danio rerio OX=7955 GN=cdo1 PE=2 SV=1 && PF05995:Cysteine dioxygenase type I	-
109425724	18.7112	35.7597	48.5792	23.8722	7.03503	6.34431	34.35	12.4172	1.43367	0.0271607	0.797986	LOC109425724	NW_021837545.1	540978	550169	+	1386	protein_coding	protein lethal(2)essential for life-like && sp|P82147|L2EFL_DROME Protein lethal(2)essential for life OS=Drosophila melanogaster OX=7227 GN=l(2)efl PE=1 SV=1 && PF00011:Hsp20/alpha crystallin family	-
109425830	7955.83	5990.21	8007.12	5401.09	6040.08	4599.63	7317.72	5346.93	0.452527	0.0190888	0.732777	LOC109425830	NW_021837378.1	52071759	52127514	-	4393	protein_coding	putative inorganic phosphate cotransporter%2C transcript variant X1 && sp|Q9V7S5|PICO_DROME Putative inorganic phosphate cotransporter OS=Drosophila melanogaster OX=7227 GN=Picot PE=2 SV=1 && PF07690:Major Facilitator Superfamily	MFS_1
109425852	697.661	488.716	663.212	410.943	558.782	341.324	616.529	437.017	0.495114	0.0409662	0.887968	LOC109425852	NW_021838465.1	132062320	132293226	+	5801	protein_coding	plasma membrane calcium-transporting ATPase 1-like && sp|P20020|AT2B1_HUMAN Plasma membrane calcium-transporting ATPase 1 OS=Homo sapiens OX=9606 GN=ATP2B1 PE=1 SV=4 && PF00689:Cation transporting ATPase, C-terminus|PF00690:Cation transporter/ATPase, N-terminus|PF12424:Plasma membrane calcium transporter ATPase C terminal|PF13246:Cation transport ATPase (P-type)|PF00122:E1-E2 ATPase	Cation_ATPase_C
109425876	0	0.916915	0	13.6413	0	3.80659	0.305638	5.81596	-4.1045	0.0387598	1	LOC109425876	NW_021838465.1	120931021	120940333	+	1162	protein_coding	uncharacterized LOC109425876 && - && -	-
109425937	2751.44	3281.64	3347.74	3863.04	3954.69	4657.99	3126.94	4158.58	-0.411208	0.020276	0.735004	LOC109425937	NW_021838465.1	129905278	130287880	+	6656	protein_coding	hemicentin-1%2C transcript variant X6 && sp|A2AJ76|HMCN2_MOUSE Hemicentin-2 OS=Mus musculus OX=10090 GN=Hmcn2 PE=1 SV=1 && -	-
109425945	53.4606	59.5995	93.9902	101.457	122.611	130.693	69.0168	118.253	-0.779057	0.0174285	0.707506	LOC109425945	NW_021838465.1	129579543	129580546	-	946	protein_coding	uncharacterized LOC109425945 && - && -	-
109425970	1204.65	709.692	1131.05	656.487	795.963	620.474	1015.13	690.975	0.554492	0.0178249	0.717415	LOC109425970	NW_021838465.1	127108907	127749037	+	15764	protein_coding	teneurin-m%2C transcript variant X1 && sp|O61307|TENM_DROME Teneurin-m OS=Drosophila melanogaster OX=7227 GN=Ten-m PE=1 SV=2 && -	-
109426006	33.8584	22.9229	68.6445	24.7248	11.055	10.1509	41.8086	15.3103	1.42376	0.0155385	0.690604	LOC109426006	NW_021838465.1	120580498	120582986	-	2298	protein_coding	MAM and LDL-receptor class A domain-containing protein 1-like && sp|B3EWZ5|MLRP1_ACRMI MAM and LDL-receptor class A domain-containing protein 1 (Fragment) OS=Acropora millepora OX=45264 PE=1 SV=1 && PF00629:MAM domain, meprin/A5/mu|PF01033:Somatomedin B domain	Somatomedin_B
109426058	42.7685	26.5905	87.6538	13.6413	8.04003	20.3018	52.3376	13.9944	1.9141	0.000805155	0.19696	LOC109426058	NW_021838497.1	92422	110329	+	3387	protein_coding	tenascin-like%2C transcript variant X1 && - && -	-
109426095	379.57	266.822	361.176	485.971	432.152	576.064	335.856	498.062	-0.567574	0.0122804	0.641279	LOC109426095	NW_021838454.1	6088567	6183233	-	2634	protein_coding	motile sperm domain-containing protein 2-like%2C transcript variant X1 && sp|Q8NHP6|MSPD2_HUMAN Motile sperm domain-containing protein 2 OS=Homo sapiens OX=9606 GN=MOSPD2 PE=1 SV=1 && PF00635:MSP (Major sperm protein) domain|PF00650:CRAL/TRIO domain	Motile_Sperm
109426144	442.832	485.048	424.54	662.455	585.918	791.77	450.807	680.047	-0.591716	0.00344041	0.388045	LOC109426144	NW_021837734.1	187465	232400	+	2730	protein_coding	nuclear RNA export factor 1 && sp|Q9U1H9|NXF1_DROME Nuclear RNA export factor 1 OS=Drosophila melanogaster OX=7227 GN=sbr PE=1 SV=2 && PF03943:TAP C-terminal domain|PF09162:Tap, RNA-binding|PF02136:Nuclear transport factor 2 (NTF2) domain	-
109426232	8.9101	14.6706	8.44856	17.9042	36.1802	115.466	10.6764	56.5169	-2.38898	0.000237273	0.0859476	LOC109426232	NW_021838154.1	2407915	2414274	+	1620	protein_coding	tubulin alpha-4 chain && sp|P08537|TBA_XENLA Tubulin alpha chain OS=Xenopus laevis OX=8355 GN=tuba PE=2 SV=2 && PF03953:Tubulin C-terminal domain|PF00091:Tubulin/FtsZ family, GTPase domain	Tubulin
109426243	0	0	2.11214	5.11548	4.02002	27.915	0.704047	12.3502	-4.21232	0.00456625	0.432133	LOC109426243	NW_021838154.1	1370285	1397954	-	821	transcribed_pseudogene	general odorant-binding protein 83a-like && - && PF01395:PBP/GOBP family	-
109426253	82.8639	54.098	101.383	91.226	108.54	232.202	79.4482	143.989	-0.853025	0.0276	0.802274	LOC109426253	NW_021838597.1	274636	283643	+	1803	protein_coding	UDP-glucuronosyltransferase 2B20 && sp|A0A291PQH4|UGT2_DACCO UDP-glucosyltransferase 2 OS=Dactylopius coccus OX=765876 GN=UTG2 PE=1 SV=1 && PF00201:UDP-glucoronosyl and UDP-glucosyl transferase	UDPGT
109426260	35.6404	33.0089	17.9532	98.0467	64.3203	86.2826	28.8675	82.8832	-1.51507	0.000167595	0.0686265	LOC109426260	NW_021838567.1	255816	257693	+	1763	protein_coding	UDP-glucuronosyltransferase 2B31 && sp|A0A291PQH4|UGT2_DACCO UDP-glucosyltransferase 2 OS=Dactylopius coccus OX=765876 GN=UTG2 PE=1 SV=1 && PF00201:UDP-glucoronosyl and UDP-glucosyl transferase	UDPGT
109426266	481.145	462.125	391.802	662.455	705.513	620.474	445.024	662.814	-0.574432	0.00304478	0.358447	LOC109426266	NW_021838621.1	1950545	2067506	+	3777	protein_coding	ATP-dependent Clp protease ATP-binding subunit clpX-like%2C mitochondrial%2C transcript variant X2 && sp|Q9JHS4|CLPX_MOUSE ATP-dependent Clp protease ATP-binding subunit clpX-like, mitochondrial OS=Mus musculus OX=10090 GN=Clpx PE=1 SV=2 && PF10431:C-terminal, D2-small domain, of ClpB protein|PF07724:AAA domain (Cdc48 subfamily)	-
109426329	26.7303	50.4303	16.8971	20.4619	11.055	5.07545	31.3526	12.1975	1.33605	0.0411961	0.887968	LOC109426329	NW_021838504.1	432684	447200	+	1865	protein_coding	arrestin domain-containing protein 17-like && sp|O45782|ARD17_CAEEL Arrestin domain-containing protein 17 OS=Caenorhabditis elegans OX=6239 GN=arrd-17 PE=1 SV=2 && -	-
109426342	108.703	73.3532	74.981	176.484	165.826	180.178	85.6791	174.163	-1.02079	0.000281562	0.0964274	LOC109426342	NW_021838621.1	2961217	2979070	+	1970	protein_coding	fumarate hydratase%2C mitochondrial-like%2C transcript variant X1 && sp|Q7SX99|FUMH_DANRE Fumarate hydratase, mitochondrial OS=Danio rerio OX=7955 GN=fh PE=2 SV=1 && PF00206:Lyase|PF10415:Fumarase C C-terminus	-
109426356	596.977	575.823	543.876	364.052	391.952	357.819	572.225	371.274	0.624052	0.00103088	0.222918	LOC109426356	NW_021838932.1	1091992	1170812	-	7747	protein_coding	uncharacterized LOC109426356%2C transcript variant X1 && sp|Q9VWF2|SAYP_DROME Supporter of activation of yellow protein OS=Drosophila melanogaster OX=7227 GN=e(y)3 PE=1 SV=3 && -	-
109426385	164.837	112.781	184.812	100.604	117.586	85.0138	154.143	101.068	0.604774	0.0422996	0.897246	LOC109426385	NW_021838465.1	85745122	86013406	-	10320	protein_coding	insulin-like growth factor 2 mRNA-binding protein 1%2C transcript variant X1 && sp|O42254|IF2B1_CHICK Insulin-like growth factor 2 mRNA-binding protein 1 OS=Gallus gallus OX=9031 GN=IGF2BP1 PE=1 SV=1 && PF00076:RNA recognition motif. (a.k.a. RRM, RBD, or RNP domain)|PF00013:KH domain	KH_1
109426424	14.2562	24.7567	26.4017	45.1867	69.3453	95.1647	21.8049	69.8989	-1.67809	0.000211969	0.0782871	LOC109426424	NW_021838465.1	84632521	84634475	+	1887	protein_coding	cytochrome P450 9e2-like && sp|Q964T2|CP9E2_BLAGE Cytochrome P450 9e2 OS=Blattella germanica OX=6973 GN=CYP9E2 PE=2 SV=1 && PF00067:Cytochrome P450	p450
109426623	0.89101	0	16.8971	0	0	0	5.92938	0	4.96114	0.0223231	1	LOC109426623	NW_021838153.1	21563259	21564087	-	769	protein_coding	cuticle protein 64-like && - && PF04527:Drosophila Retinin like protein	-
109426678	0	4.58458	5.28035	106.572	7.03503	24.1084	3.28831	45.9053	-3.83198	3.4629e-05	0.0260909	LOC109426678	NW_021838153.1	18305945	18306867	-	854	protein_coding	serine protease SP24D-like && sp|Q17025|CTR2_ANOGA Chymotrypsin-2 OS=Anopheles gambiae OX=7165 GN=CHYM2 PE=2 SV=3 && PF00089:Trypsin	Trypsin
109426757	825.075	1001.27	1246.16	1266.08	1288.42	1700.28	1024.17	1418.26	-0.469461	0.030227	0.826828	LOC109426757	NW_021838397.1	364975	380121	+	1993	protein_coding	U1 small nuclear ribonucleoprotein 70 kDa-like && sp|P17133|RU17_DROME U1 small nuclear ribonucleoprotein 70 kDa OS=Drosophila melanogaster OX=7227 GN=snRNP-U1-70K PE=1 SV=2 && PF12220:U1 small nuclear ribonucleoprotein of 70kDa MW N terminal|PF00076:RNA recognition motif. (a.k.a. RRM, RBD, or RNP domain)	RRM_1
109426759	343.93	369.517	286.195	609.595	469.337	357.819	333.214	478.917	-0.525194	0.0313085	0.831772	LOC109426759	NW_021838153.1	8742410	8925352	-	4304	protein_coding	uncharacterized LOC109426759%2C transcript variant X2 && sp|P0C966|IKBL_ASFP4 IkB-like protein OS=African swine fever virus (isolate Tick/South Africa/Pretoriuskop Pr4/1996) OX=561443 GN=A238L PE=3 SV=1 && PF12796:Ankyrin repeats (3 copies)	-
109426805	5191.92	6337.72	5984.75	7738.87	7557.63	7984.95	5838.13	7760.48	-0.410643	0.0129562	0.645615	LOC109426805	NW_021838153.1	5546350	5547032	-	521	protein_coding	cytochrome c oxidase subunit 7C%2C mitochondrial%2C transcript variant X1 && sp|Q7YRK5|COX7C_CARSF Cytochrome c oxidase subunit 7C, mitochondrial OS=Carlito syrichta OX=1868482 GN=COX7C PE=3 SV=1 && -	-
109426839	280.668	203.555	262.961	178.189	184.921	123.08	249.062	162.063	0.615259	0.0189335	0.732303	LOC109426839	NW_021838153.1	1900768	2228879	-	5561	protein_coding	uncharacterized LOC109426839%2C transcript variant X1 && sp|A4IIY1|R144A_XENTR Probable E3 ubiquitin-protein ligase RNF144A OS=Xenopus tropicalis OX=8364 GN=rnf144a PE=2 SV=1 && PF01485:IBR domain, a half RING-finger domain	IBR
109426844	1827.46	1908.1	1598.89	2115.25	2200.96	2461.59	1778.15	2259.27	-0.34497	0.0473633	0.931981	LOC109426844	NW_021838153.1	1467238	1530700	-	3439	protein_coding	vesicle-associated membrane protein 2%2C transcript variant X1 && sp|Q27236|SYBL_SCHMA Synaptobrevin-like protein OS=Schistosoma mansoni OX=6183 PE=2 SV=1 && PF00957:Synaptobrevin	-
109427052	220.97	202.638	347.447	166.253	198.991	157.339	257.019	174.194	0.558417	0.0411951	0.887968	LOC109427052	NW_021839170.1	12758	22805	+	2211	protein_coding	uncharacterized LOC109427052%2C transcript variant X2 && sp|P16294|FA9_MOUSE Coagulation factor IX OS=Mus musculus OX=10090 GN=F9 PE=2 SV=3 && PF16030:Serine protease gd N-terminus|PF00089:Trypsin	Trypsin
109427098	536.388	550.149	826.903	423.732	482.402	326.098	637.813	410.744	0.6325	0.00941205	0.580604	LOC109427098	NW_021837045.1	89335395	89349988	-	3558	pseudogene	- && sp|P54985|PPIA_BLAGE Peptidyl-prolyl cis-trans isomerase OS=Blattella germanica OX=6973 GN=CYPA PE=2 SV=1 && PF00643:B-box zinc finger	zf-B_box
109427102	1294.64	1253.42	1141.61	2106.72	1686.4	2188.79	1229.89	1993.97	-0.696762	0.000147299	0.0616563	LOC109427102	NW_021837045.1	90673753	90675838	+	1780	pseudogene	- && sp|Q9V3S0|CP4G1_DROME Cytochrome P450 4g1 OS=Drosophila melanogaster OX=7227 GN=Cyp4g1 PE=2 SV=1 && PF00067:Cytochrome P450	p450
109427230	182.657	154.042	189.036	105.72	134.671	125.617	175.245	122.003	0.524148	0.0437727	0.911052	LOC109427230	NW_021838524.1	628877	639907	+	1643	protein_coding	solute carrier family 35 member F6 && sp|Q5RKH7|S35F6_RAT Solute carrier family 35 member F6 OS=Rattus norvegicus OX=10116 GN=Slc35f6 PE=2 SV=1 && PF04142:Nucleotide-sugar transporter	-
109427233	445.505	507.054	437.213	366.609	356.777	332.442	463.257	351.943	0.395737	0.0458736	0.927119	LOC109427233	NW_021837267.1	38794702	39056303	+	7999	protein_coding	tight junction protein ZO-1-like && sp|P39447|ZO1_MOUSE Tight junction protein ZO-1 OS=Mus musculus OX=10090 GN=Tjp1 PE=1 SV=2 && PF00619:Caspase recruitment domain|PF07653:Variant SH3 domain|PF00791:ZU5 domain|PF00595:PDZ domain|PF00625:Guanylate kinase	PDZ
109427258	0.89101	0	4.22428	17.9042	10.05	2.53772	1.7051	10.164	-2.63666	0.0371035	0.877441	LOC109427258	NW_021838153.1	27750066	27751461	+	1339	protein_coding	uncharacterized LOC109427258 && - && PF00089:Trypsin	Trypsin
109427264	1123.56	647.342	1535.53	780.111	802.998	634.431	1102.14	739.18	0.575328	0.0356946	0.87091	LOC109427264	NW_021837123.1	689232	721991	-	1127	protein_coding	uncharacterized LOC109427264 && - && PF15430:Single domain von Willebrand factor type C	-
109427349	5.34606	1.83383	1.05607	2.55774	11.055	26.6461	2.74532	13.4196	-2.25023	0.0368417	0.877441	LOC109427349	NW_021838798.1	18836142	18837833	+	1631	protein_coding	uncharacterized LOC109427349 && - && PF13855:Leucine rich repeat	-
109427361	2610.66	2362.89	2296.95	3275.61	2652.21	4319.21	2423.5	3415.68	-0.494675	0.017257	0.703576	LOC109427361	NW_021838798.1	18214554	18313187	+	4418	protein_coding	clumping factor A-like%2C transcript variant X1 && - && -	-
109427373	1414.03	1066.37	1070.85	1623.31	1465.3	1927.4	1183.75	1672	-0.497511	0.0131973	0.649044	LOC109427373	NW_021838798.1	19962131	20037094	-	3311	protein_coding	uncharacterized LOC109427373 && sp|Q5NC32|MOT11_MOUSE Monocarboxylate transporter 11 OS=Mus musculus OX=10090 GN=Slc16a11 PE=2 SV=1 && PF07690:Major Facilitator Superfamily	MFS_1
109427393	889.228	1182.82	916.669	566.113	847.219	647.12	996.239	686.817	0.536919	0.0145579	0.685774	LOC109427393	NW_021837512.1	190028	375450	-	7691	protein_coding	neuroglian-like%2C transcript variant X8 && sp|P20241|NRG_DROME Neuroglian OS=Drosophila melanogaster OX=7227 GN=Nrg PE=1 SV=2 && PF13882:Bravo-like intracellular region|PF00041:Fibronectin type III domain|PF13927:Immunoglobulin domain|PF07679:Immunoglobulin I-set domain	I-set
109427410	120.286	198.971	159.467	112.541	105.525	88.8204	159.574	102.295	0.637517	0.0290919	0.813727	LOC109427410	NW_021838701.1	111670	157695	-	3611	protein_coding	N-terminal kinase-like protein%2C transcript variant X1 && sp|Q9EQC5|SCYL1_MOUSE N-terminal kinase-like protein OS=Mus musculus OX=10090 GN=Scyl1 PE=1 SV=1 && PF07714:Protein tyrosine kinase	Pkinase_Tyr
109427421	271.758	264.072	288.307	408.386	341.701	367.97	274.712	372.686	-0.4412	0.0334833	0.851135	LOC109427421	NW_021838798.1	21197364	21246879	+	3130	protein_coding	sentrin-specific protease 1 && sp|Q9P0U3|SENP1_HUMAN Sentrin-specific protease 1 OS=Homo sapiens OX=9606 GN=SENP1 PE=1 SV=2 && -	-
109427466	330.565	221.893	412.923	236.165	192.961	67.2497	321.794	165.458	0.952756	0.0102488	0.607067	LOC109427466	NW_021838798.1	46564054	46621391	-	3559	pseudogene	- && sp|P0DN79|CBSL_HUMAN Cystathionine beta-synthase-like protein OS=Homo sapiens OX=9606 GN=CBSL PE=1 SV=1 && PF00571:CBS domain	CBS
109427514	18780.7	23656.4	23304.3	28062.7	28733.1	26722.2	21913.8	27839.3	-0.345308	0.0419904	0.894116	LOC109427514	NW_021838687.1	3389838	3392497	+	1303	protein_coding	60S ribosomal protein L5 && sp|Q1HQU2|RL5_AEDAE 60S ribosomal protein L5 OS=Aedes aegypti OX=7159 GN=RpL5 PE=2 SV=1 && PF14204:Ribosomal L18 C-terminal region|PF17144:Ribosomal large subunit proteins 60S L5, and 50S L18	-
109427518	310.071	131.119	269.298	145.791	133.666	62.1743	236.829	113.877	1.04932	0.00419327	0.422531	LOC109427518	NW_021837987.1	775183	794211	-	1949	protein_coding	cystathionine beta-synthase && sp|P0DN79|CBSL_HUMAN Cystathionine beta-synthase-like protein OS=Homo sapiens OX=9606 GN=CBSL PE=1 SV=1 && PF00291:Pyridoxal-phosphate dependent enzyme	PALP
109427533	36851.3	38524.2	32055.9	42276.9	41991.1	52505.5	35810.5	45591.2	-0.34834	0.0485316	0.939335	LOC109427533	NW_021838798.1	45238758	45262477	+	2397	protein_coding	troponin I%2C transcript variant X9 && sp|P36188|TNNI_DROME Troponin I OS=Drosophila melanogaster OX=7227 GN=wupA PE=2 SV=3 && PF00992:Troponin	-
109427534	17.8202	22.9229	17.9532	42.629	55.2752	60.9054	19.5654	52.9365	-1.42964	0.00130665	0.24517	LOC109427534	NW_021838404.1	344372	346383	-	1635	protein_coding	proline-rich protein 4 && - && -	-
109427541	89.101	128.368	130.953	196.946	143.716	275.343	116.141	205.335	-0.820133	0.00722468	0.51349	LOC109427541	NW_021838798.1	43151296	43200842	-	2199	protein_coding	3-hydroxyacyl-CoA dehydrogenase type-2%2C transcript variant X4 && sp|O18404|HCD2_DROME 3-hydroxyacyl-CoA dehydrogenase type-2 OS=Drosophila melanogaster OX=7227 GN=scu PE=1 SV=1 && PF00106:short chain dehydrogenase	adh_short
109427547	938.234	656.511	762.482	605.332	407.027	572.257	785.742	528.205	0.573092	0.0119233	0.640694	LOC109427547	NW_021838687.1	2418386	2635144	+	6657	protein_coding	protein NDRG3%2C transcript variant X1 && sp|A7MB28|NDRG3_BOVIN Protein NDRG3 OS=Bos taurus OX=9913 GN=NDRG3 PE=2 SV=1 && PF03096:Ndr family	Ndr
109427745	907.939	1182.82	1132.11	1270.34	1359.77	1965.47	1074.29	1531.86	-0.511138	0.0198411	0.735004	LOC109427745	NW_021837156.1	52469384	52470430	+	482	protein_coding	protein stunted-like%2C transcript variant X2 && sp|Q9VXN2|SUN_DROME Protein stunted OS=Drosophila melanogaster OX=7227 GN=sun PE=1 SV=1 && -	-
109427876	0	2.75075	2.11214	2.55774	14.0701	11.4198	1.62096	9.34919	-2.53295	0.0435123	0.906804	LOC109427876	NW_021838233.1	15826849	15833104	+	1521	protein_coding	cilia- and flagella-associated protein 53-like && - && -	-
109427900	1725.89	2019.05	1181.74	1670.2	2397.94	2961.52	1642.23	2343.22	-0.512073	0.0418296	0.892302	LOC109427900	NW_021837767.1	204692	261785	-	1075	protein_coding	sarcoplasmic calcium-binding protein 1-like%2C transcript variant X1 && sp|I2DDG2|SCP_SCYPA Sarcoplasmic calcium-binding protein OS=Scylla paramamosain OX=85552 PE=1 SV=1 && PF13499:EF-hand domain pair	-
109427940	24.9483	42.1781	33.7942	15.3464	6.03003	6.34431	33.6402	9.24026	1.83363	0.00276248	0.353132	LOC109427940	NW_021838233.1	12447500	12449018	+	1286	protein_coding	CLIP domain-containing serine protease B15 && sp|Q9NAS9|CLP15_ANOGA CLIP domain-containing serine protease B15 OS=Anopheles gambiae OX=7165 GN=ser3 PE=1 SV=1 && PF00089:Trypsin|PF12032:Regulatory CLIP domain of proteinases	Trypsin
109428059	682.514	699.606	697.006	771.585	877.369	1205.42	693.042	951.458	-0.455671	0.0317696	0.834493	LOC109428059	NW_021837045.1	3656650	3740389	+	6099	protein_coding	uncharacterized LOC109428059%2C transcript variant X2 && - && PF00643:B-box zinc finger	zf-B_box
109428078	6.23707	15.5876	9.50463	25.5774	8.04003	60.9054	10.4431	31.5076	-1.58097	0.029117	0.813727	LOC109428078	NW_021838517.1	42883	44228	-	1283	pseudogene	- && - && PF02958:Ecdysteroid kinase	-
109428126	2.67303	0.916915	3.16821	52.0074	3.01501	5.07545	2.25272	20.0326	-3.17738	0.00431066	0.428754	LOC109428126	NW_021837123.1	813160	813739	+	431	protein_coding	protein kish && sp|Q9VWH8|KISH_DROME Protein kish OS=Drosophila melanogaster OX=7227 GN=ksh PE=3 SV=2 && -	-
109428133	832.203	873.82	738.193	1175.71	935.659	1182.58	814.739	1097.98	-0.429982	0.0238764	0.756809	LOC109428133	NW_021837123.1	1750111	1766998	+	1852	protein_coding	probable isocitrate dehydrogenase [NAD] subunit alpha%2C mitochondrial%2C transcript variant X1 && sp|Q9VWH4|IDH3A_DROME Probable isocitrate dehydrogenase [NAD] subunit alpha, mitochondrial OS=Drosophila melanogaster OX=7227 GN=Idh3a PE=2 SV=1 && PF00180:Isocitrate/isopropylmalate dehydrogenase	-
109428169	167.51	118.282	80.2613	157.727	217.081	204.287	122.018	193.032	-0.656901	0.032779	0.842325	LOC109428169	NW_021837141.1	59494	89477	-	2985	pseudogene	- && sp|Q76MZ1|CYH1_CHLAE Cytohesin-1 OS=Chlorocebus aethiops OX=9534 GN=CYTH1 PE=2 SV=1 && PF00169:PH domain|PF01369:Sec7 domain	Sec7
109428183	3.56404	6.41841	5.28035	0	0	1.26886	5.0876	0.422954	3.7868	0.0362113	1	LOC109428183	NW_021838233.1	15904158	15914566	-	929	protein_coding	SWI/SNF chromatin-remodeling complex subunit SNF5-like%2C transcript variant X2 && - && -	-
109428206	569.355	756.455	321.045	990.698	1383.89	477.092	548.952	950.56	-0.792316	0.0216742	0.737045	LOC109428206	NW_021838687.1	73524121	73525238	-	837	protein_coding	uncharacterized LOC109428206 && - && -	-
109428228	2.67303	0	0	6.82064	9.04504	7.61317	0.89101	7.82628	-3.08412	0.0318639	1	LOC109428228	NW_021838233.1	14397763	14400405	-	1496	misc_RNA	uncharacterized LOC109428228 && - && -	-
109428235	610.342	549.232	1083.53	435.668	607.023	479.63	747.701	507.44	0.558523	0.0382817	0.880105	LOC109428235	NW_021838233.1	14271637	14290672	-	3448	protein_coding	uncharacterized LOC109428235%2C transcript variant X1 && - && PF16040:Domain of unknown function (DUF4792)|PF16041:Domain of unknown function (DUF4793)	-
109428415	2296.13	1943.86	2223.03	1462.17	1722.58	1512.48	2154.34	1565.75	0.460385	0.00863968	0.561162	LOC109428415	NW_021838798.1	69895995	69955517	+	11000	protein_coding	CREB-binding protein%2C transcript variant X1 && sp|Q92793|CBP_HUMAN CREB-binding protein OS=Homo sapiens OX=9606 GN=CREBBP PE=1 SV=3 && -	-
109428449	384.025	395.19	456.222	320.57	300.496	262.655	411.813	294.574	0.480629	0.0220247	0.737045	LOC109428449	NW_021838798.1	67632458	67649586	-	3251	protein_coding	ubiquitin carboxyl-terminal hydrolase 16 && sp|Q8K387|UBP45_MOUSE Ubiquitin carboxyl-terminal hydrolase 45 OS=Mus musculus OX=10090 GN=Usp45 PE=1 SV=1 && PF00443:Ubiquitin carboxyl-terminal hydrolase|PF02148:Zn-finger in ubiquitin-hydrolases and other protein	UCH
109428528	104.248	120.116	182.7	80.1425	67.3353	52.0234	135.688	66.5004	1.01884	0.00223865	0.309579	LOC109428528	NW_021838798.1	65289962	65501766	-	4124	protein_coding	paired box protein Pax-1-like && sp|P23757|POXM_DROME Paired box pox-meso protein OS=Drosophila melanogaster OX=7227 GN=Poxm PE=2 SV=3 && PF00292:'Paired box' domain	PAX
109428554	43.6595	77.0209	67.5885	85.258	102.51	242.353	62.7563	143.374	-1.18603	0.00364602	0.399282	LOC109428554	NW_021838798.1	63940512	63958366	+	1483	protein_coding	pupal cuticle protein Edg-84A-like && - && PF00379:Insect cuticle protein	Chitin_bind_4
109428579	163.055	151.291	225.999	120.214	95.4754	129.424	180.115	115.038	0.646758	0.0212204	0.737045	LOC109428579	NW_021838898.1	243911	736761	+	6776	protein_coding	longitudinals lacking protein && sp|P42282|TTKA_DROME Protein tramtrack, alpha isoform OS=Drosophila melanogaster OX=7227 GN=ttk PE=1 SV=3 && PF00651:BTB/POZ domain	BTB
109428673	122.068	136.62	167.915	46.0393	102.51	26.6461	142.201	58.3986	1.27622	0.00186403	0.295167	LOC109428673	NW_021838576.1	77071452	77072823	-	1257	protein_coding	uncharacterized LOC109428673 && - && -	-
109428786	23.1663	18.3383	8.44856	25.5774	84.4204	21.5707	16.651	43.8561	-1.39235	0.0243279	0.763126	LOC109428786	NW_021838554.1	134192	135423	+	1089	protein_coding	farnesol dehydrogenase-like && sp|D2WKD9|SDR1_AEDAE Farnesol dehydrogenase OS=Aedes aegypti OX=7159 GN=SDR-1 PE=1 SV=2 && PF00106:short chain dehydrogenase	adh_short
109428792	435.704	489.633	323.157	584.87	704.508	451.715	416.165	580.364	-0.480099	0.0463825	0.929761	LOC109428792	NW_021838938.1	151775	167159	-	1136	protein_coding	farnesol dehydrogenase && sp|D2WKD9|SDR1_AEDAE Farnesol dehydrogenase OS=Aedes aegypti OX=7159 GN=SDR-1 PE=1 SV=2 && PF00106:short chain dehydrogenase	adh_short
109428879	0.89101	2.75075	2.11214	26.43	20.1001	10.1509	1.91796	18.8937	-3.31918	0.000466908	0.135303	LOC109428879	NW_021838465.1	23042539	23043667	-	1129	protein_coding	general odorant-binding protein 71-like && sp|Q5TYJ0|OBP71_ANOGA General odorant-binding protein 71 OS=Anopheles gambiae OX=7165 GN=Obp71 PE=3 SV=4 && PF01395:PBP/GOBP family	-
109429077	0	5.50149	7.39249	12.7887	12.0601	29.1838	4.29799	18.0109	-2.07716	0.0239466	0.756809	LOC109429077	NW_021839020.1	59596583	59662176	+	1950	pseudogene	- && - && PF16086:Domain of unknown function (DUF4816)	-
109429124	45.4415	33.0089	51.7474	121.066	64.3203	55.8299	43.3993	80.4055	-0.900009	0.0272407	0.797986	LOC109429124	NW_021837267.1	33033173	33045127	+	1616	protein_coding	sulfide_quinone oxidoreductase%2C mitochondrial && sp|Q9Y6N5|SQOR_HUMAN Sulfide:quinone oxidoreductase, mitochondrial OS=Homo sapiens OX=9606 GN=SQOR PE=1 SV=1 && PF07992:Pyridine nucleotide-disulphide oxidoreductase	Pyr_redox_2
109429125	38.3134	33.9259	38.0185	39.2187	141.706	39.3347	36.7526	73.4197	-1.00038	0.0460656	0.927365	LOC109429125	NW_021838428.1	95397	98138	+	2111	protein_coding	neural/ectodermal development factor IMP-L2 && sp|G5ECB1|ZIG4_CAEEL Zwei Ig domain protein zig-4 OS=Caenorhabditis elegans OX=6239 GN=zig-4 PE=2 SV=1 && PF13927:Immunoglobulin domain|PF07679:Immunoglobulin I-set domain	I-set
109429146	2366.52	1742.14	1618.95	2283.21	3372.79	2470.48	1909.21	2708.83	-0.504495	0.0220005	0.737045	LOC109429146	NW_021839020.1	59105260	59106308	-	689	protein_coding	60S ribosomal protein L23 && sp|Q9GNE2|RL23_AEDAE 60S ribosomal protein L23 OS=Aedes aegypti OX=7159 GN=RpL23-A PE=2 SV=1 && PF00238:Ribosomal protein L14p/L23e	-
109429186	6812.66	8927.09	6199.13	8108.89	10062.1	12245.8	7312.96	10138.9	-0.471215	0.0269374	0.797986	LOC109429186	NW_021837267.1	24702933	24710821	-	998	protein_coding	40S ribosomal protein S3a && sp|Q1HRR3|RS3A_AEDAE 40S ribosomal protein S3a OS=Aedes aegypti OX=7159 GN=AAEL005901 PE=2 SV=1 && PF01015:Ribosomal S3Ae family	-
109429216	298.488	116.448	248.176	125.329	99.4954	26.6461	221.038	83.8236	1.38885	0.00174993	0.284152	LOC109429216	NW_021839197.1	1026023	1045985	+	2573	protein_coding	leucine-rich repeats and immunoglobulin-like domains protein 1 && - && PF13855:Leucine rich repeat	-
109429292	73.9538	71.5194	130.953	39.2187	22.1101	68.5186	92.142	43.2824	1.10031	0.0118003	0.638708	LOC109429292	NW_021839130.1	22298510	22312831	+	1311	protein_coding	protein CREG1-like%2C transcript variant X2 && sp|O75629|CREG1_HUMAN Protein CREG1 OS=Homo sapiens OX=9606 GN=CREG1 PE=1 SV=1 && PF13883:Pyridoxamine 5'-phosphate oxidase	-
109429308	27.6213	44.9288	22.1775	9.37838	6.03003	12.6886	31.5759	9.36568	1.77041	0.00391753	0.409684	LOC109429308	NW_021837711.1	2478563	2486340	-	1721	protein_coding	annexin B10-like%2C transcript variant X2 && sp|P22465|ANX10_DROME Annexin B10 OS=Drosophila melanogaster OX=7227 GN=AnxB10 PE=2 SV=3 && PF00191:Annexin	-
109429357	0.89101	0	0	5.96806	1.005	7.61317	0.297003	4.86208	-3.82707	0.0447196	1	LOC109429357	NW_021839130.1	31137017	31155317	-	2600	protein_coding	chorion peroxidase-like%2C transcript variant X1 && sp|P82600|PERC_AEDAE Chorion peroxidase OS=Aedes aegypti OX=7159 GN=pxt PE=1 SV=3 && PF03098:Animal haem peroxidase	An_peroxidase
109429483	868.735	805.968	1018.05	573.786	630.138	577.332	897.585	593.752	0.595714	0.0016205	0.270091	LOC109429483	NW_021837045.1	38180634	38260046	-	5123	protein_coding	filamentous growth regulator 23 && sp|Q99583|MNT_HUMAN Max-binding protein MNT OS=Homo sapiens OX=9606 GN=MNT PE=1 SV=1 && PF00010:Helix-loop-helix DNA-binding domain	HLH
109429645	50.7876	71.5194	29.57	96.3415	74.3703	140.844	50.6256	103.852	-1.02749	0.00931941	0.580604	LOC109429645	NW_021837378.1	211125	225538	+	2148	protein_coding	clavesin-1-like && sp|P41034|TTPA_RAT Alpha-tocopherol transfer protein OS=Rattus norvegicus OX=10116 GN=Ttpa PE=1 SV=1 && PF00650:CRAL/TRIO domain	-
109429651	58.8067	88.0239	92.9341	53.7125	36.1802	43.1413	79.9216	44.3447	0.843726	0.0227139	0.745363	LOC109429651	NW_021837378.1	1309945	1325347	-	1888	pseudogene	- && - && PF07776:Zinc-finger associated domain (zf-AD)	zf-AD
109429681	462.434	392.44	364.344	459.541	555.767	702.95	406.406	572.753	-0.492337	0.0290173	0.813727	LOC109429681	NW_021837378.1	14444106	14448739	+	1033	protein_coding	glutathione S-transferase D7-like && sp|Q9VG93|GSTD7_DROME Glutathione S-transferase D7 OS=Drosophila melanogaster OX=7227 GN=GstD7 PE=1 SV=1 && PF00043:Glutathione S-transferase, C-terminal domain|PF13417:Glutathione S-transferase, N-terminal domain	GST_C
109429722	16.9292	14.6706	9.50463	36.6609	30.1501	24.1084	13.7015	30.3065	-1.14489	0.0387749	0.880105	LOC109429722	NW_021838153.1	110894561	110920273	+	1520	protein_coding	peroxisomal membrane protein PEX16-like && sp|Q2KII7|PEX16_BOVIN Peroxisomal membrane protein PEX16 OS=Bos taurus OX=9913 GN=PEX16 PE=2 SV=2 && PF08610:Peroxisomal membrane protein (Pex16)	-
109429732	379.57	349.345	406.587	488.528	497.477	600.172	378.501	528.726	-0.481189	0.0170804	0.702677	LOC109429732	NW_021838153.1	110837129	110888670	-	3022	protein_coding	glutamate dehydrogenase%2C mitochondrial%2C transcript variant X2 && sp|P54385|DHE3_DROME Glutamate dehydrogenase, mitochondrial OS=Drosophila melanogaster OX=7227 GN=Gdh PE=1 SV=2 && PF02812:Glu/Leu/Phe/Val dehydrogenase, dimerisation domain|PF00208:Glutamate/Leucine/Phenylalanine/Valine dehydrogenase	-
109429734	399.172	237.481	438.269	760.501	383.912	701.681	358.307	615.365	-0.780835	0.00786202	0.530785	LOC109429734	NW_021838531.1	11906	13083	-	996	protein_coding	uncharacterized LOC109429734 && - && PF06585:Haemolymph juvenile hormone binding protein (JHBP)	-
109429739	0.89101	7.33532	5.28035	16.199	30.1501	19.0329	4.50223	21.794	-2.2837	0.00432949	0.428754	LOC109429739	NW_021837378.1	26410729	26418199	-	1774	protein_coding	uncharacterized LOC109429739 && - && PF12937:F-box-like	-
109429778	212.06	315.419	310.485	418.617	358.787	559.568	279.321	445.657	-0.672999	0.00761842	0.523725	LOC109429778	NW_021838153.1	110763556	110800959	+	2675	protein_coding	calcineurin subunit B type 2%2C transcript variant X1 && sp|Q24214|CANB2_DROME Calcineurin subunit B type 2 OS=Drosophila melanogaster OX=7227 GN=CanB2 PE=1 SV=2 && PF13499:EF-hand domain pair	-
109429927	110.485	98.1099	80.2613	186.715	162.811	96.4335	96.2855	148.653	-0.630672	0.0468402	0.93166	LOC109429927	NW_021838397.1	624188	624902	+	593	protein_coding	NEDD8 && sp|Q9VJ33|NEDD8_DROME NEDD8 OS=Drosophila melanogaster OX=7227 GN=Nedd8 PE=1 SV=1 && -	-
109430155	59.6977	42.1781	21.1214	8.5258	24.1201	3.80659	40.9991	12.1508	1.74339	0.0073414	0.51598	LOC109430155	NW_021837234.1	1217212	1218493	-	1220	protein_coding	microfibril-associated glycoprotein 4-like && sp|P57756|FCN2_RAT Ficolin-2 OS=Rattus norvegicus OX=10116 GN=Fcn2 PE=2 SV=1 && PF00147:Fibrinogen beta and gamma chains, C-terminal globular domain	Fibrinogen_C
109430178	105.139	98.1099	91.8781	143.233	128.641	175.103	98.3757	148.992	-0.594788	0.0304552	0.828848	LOC109430178	NW_021838153.1	164312340	164313105	+	706	protein_coding	succinate dehydrogenase assembly factor 4%2C mitochondrial-like && sp|Q9VLU6|SDHF4_DROME Succinate dehydrogenase assembly factor 4, mitochondrial OS=Drosophila melanogaster OX=7227 GN=Sirup PE=3 SV=2 && PF07896:Protein of unknown function (DUF1674)	-
109430235	0.89101	0.916915	0	2.55774	5.02502	20.3018	0.602642	9.29485	-3.87846	0.0115565	0.637932	LOC109430235	NW_021838465.1	95277789	95278375	+	451	lncRNA	uncharacterized LOC109430235 && - && -	-
109430346	221.861	124.7	125.672	101.457	107.535	78.6695	157.411	95.8873	0.713136	0.0252286	0.776481	LOC109430346	NW_021837711.1	27909476	27947918	+	1749	protein_coding	acyl-CoA Delta(11) desaturase-like%2C transcript variant X1 && sp|Q9BH41|FAD9_ACHDO Acyl-CoA Delta-9 desaturase OS=Acheta domesticus OX=6997 PE=1 SV=1 && -	-
109430356	5.34606	10.0861	22.1775	1.70516	1.005	3.80659	12.5365	2.17225	2.57016	0.0164448	0.696328	LOC109430356	NW_021837711.1	27231230	27258300	+	1442	protein_coding	serine protease easter-like && sp|Q8MZM7|CLIB8_ANOGA CLIP domain-containing serine protease B8 OS=Anopheles gambiae OX=7165 GN=CLIPB8 PE=1 SV=1 && PF12032:Regulatory CLIP domain of proteinases|PF00089:Trypsin	Trypsin
109430431	8.01909	19.2552	44.3549	69.059	17.0851	114.198	23.8764	66.7806	-1.48823	0.0197638	0.735004	LOC109430431	NW_021837045.1	146977256	147011110	-	3660	protein_coding	cytochrome P450 4c3-like && sp|P29981|CP4C1_BLADI Cytochrome P450 4C1 OS=Blaberus discoidalis OX=6981 GN=CYP4C1 PE=2 SV=1 && PF00067:Cytochrome P450	p450
109430432	35.6404	44.0119	35.9064	46.0393	68.3403	129.424	38.5196	81.2679	-1.066	0.012953	0.645615	LOC109430432	NW_021837045.1	146712574	146737347	-	1953	pseudogene	- && sp|Q9VFJ0|CA131_DROME Probable cytochrome P450 313a1 OS=Drosophila melanogaster OX=7227 GN=Cyp313a1 PE=3 SV=2 && PF00067:Cytochrome P450	p450
109430433	46.3325	19.2552	67.5885	3.41032	20.1001	16.4952	44.3921	13.3352	1.75217	0.00678996	0.51349	LOC109430433	NW_021837045.1	145736727	145748449	+	1659	protein_coding	cytochrome P450 4C1-like && sp|P29981|CP4C1_BLADI Cytochrome P450 4C1 OS=Blaberus discoidalis OX=6981 GN=CYP4C1 PE=2 SV=1 && PF00067:Cytochrome P450	p450
109430435	1075.45	923.334	531.203	1278.02	1138.67	2041.6	843.329	1486.1	-0.816093	0.00370114	0.402975	LOC109430435	NW_021837045.1	146957937	146960109	-	1908	protein_coding	probable cytochrome P450 313a4 && sp|Q9VG40|CP134_DROME Probable cytochrome P450 313a4 OS=Drosophila melanogaster OX=7227 GN=Cyp313a4 PE=2 SV=4 && PF00067:Cytochrome P450	p450
109430464	311.853	191.635	206.99	306.929	376.877	497.394	236.826	393.733	-0.729966	0.00672727	0.51349	LOC109430464	NW_021837045.1	146583771	146600413	-	2024	protein_coding	26S proteasome non-ATPase regulatory subunit 11-like && sp|Q7KLV9|PSD11_DROME 26S proteasome non-ATPase regulatory subunit 11 OS=Drosophila melanogaster OX=7227 GN=Rpn6 PE=1 SV=1 && PF01399:PCI domain|PF18503:26S proteasome subunit RPN6 C-terminal helix domain|PF18055:26S proteasome regulatory subunit RPN6 N-terminal domain	-
109430600	3213.87	2772.75	2868.29	3730.04	4262.22	4590.74	2951.64	4194.33	-0.506657	0.00339162	0.384846	LOC109430600	NW_021838576.1	70394629	70397982	-	3354	protein_coding	Y-box factor homolog && sp|P41824|YBOXH_APLCA Y-box factor homolog OS=Aplysia californica OX=6500 PE=2 SV=1 && PF00313:'Cold-shock' DNA-binding domain	CSD
109430622	286.014	274.158	163.691	381.956	397.982	333.711	241.288	371.216	-0.6203	0.0150281	0.685774	LOC109430622	NW_021837267.1	47338447	47344150	+	4138	pseudogene	- && sp|Q9P278|FNIP2_HUMAN Folliculin-interacting protein 2 OS=Homo sapiens OX=9606 GN=FNIP2 PE=1 SV=2 && PF14638:Folliculin-interacting protein C-terminus	-
109430726	478.472	293.413	326.326	265.152	281.401	199.211	366.07	248.588	0.556558	0.0312634	0.831749	LOC109430726	NW_021838909.1	8034436	8060683	-	3367	protein_coding	ER membrane protein complex subunit 1-like%2C transcript variant X1 && sp|Q5ZL00|EMC1_CHICK ER membrane protein complex subunit 1 OS=Gallus gallus OX=9031 GN=EMC1 PE=2 SV=1 && PF07774:ER membrane protein complex subunit 1, C-terminal	-
109430788	149.69	162.294	127.784	231.049	249.241	194.136	146.589	224.809	-0.617554	0.0123574	0.641279	LOC109430788	NW_021837600.1	22179403	22180499	-	937	lncRNA	uncharacterized LOC109430788 && - && -	-
109430789	204.041	251.235	123.56	105.72	112.56	115.466	192.945	111.249	0.797519	0.00834808	0.549806	LOC109430789	NW_021837600.1	19257529	19608691	-	5947	protein_coding	WD repeat-containing protein 47-like && sp|Q8CGF6|WDR47_MOUSE WD repeat-containing protein 47 OS=Mus musculus OX=10090 GN=Wdr47 PE=1 SV=2 && -	-
109430839	0	0.916915	2.11214	13.6413	9.04504	5.07545	1.00968	9.25392	-3.2589	0.0141831	0.678052	LOC109430839	NW_021837600.1	15096111	15104911	-	755	protein_coding	general odorant-binding protein 72 && sp|A7UR17|OBP72_ANOGA General odorant-binding protein 72 (Fragment) OS=Anopheles gambiae OX=7165 GN=Obp72 PE=3 SV=1 && PF01395:PBP/GOBP family	-
109430890	7269.75	4745.95	8860.43	5372.96	5629.03	4142.84	6958.71	5048.27	0.462829	0.0493724	0.947025	LOC109430890	NW_021837600.1	12797502	12826010	-	3791	protein_coding	catalase%2C transcript variant X1 && sp|P17336|CATA_DROME Catalase OS=Drosophila melanogaster OX=7227 GN=Cat PE=1 SV=2 && PF06628:Catalase-related immune-responsive|PF00199:Catalase	Catalase
109430967	345.712	351.178	467.839	515.811	447.227	626.818	388.243	529.952	-0.448658	0.0467567	0.93166	LOC109430967	NW_021839086.1	1542916	1547151	+	4169	pseudogene	- && - && PF13855:Leucine rich repeat|PF12799:Leucine Rich repeats (2 copies)	-
109430987	19.6022	11.003	16.8971	4.2629	3.01501	6.34431	15.8341	4.54074	1.82223	0.0257549	0.78753	LOC109430987	NW_021838153.1	156548260	156549534	-	922	protein_coding	ribosome biogenesis protein TSR3 homolog && sp|Q5HZH2|TSR3_MOUSE 18S rRNA aminocarboxypropyltransferase OS=Mus musculus OX=10090 GN=Tsr3 PE=1 SV=1 && PF04034:Ribosome biogenesis protein, C-terminal|PF04068:Possible Fer4-like domain in RNase L inhibitor, RLI	-
109430997	1.78202	1.83383	2.11214	10.231	11.055	7.61317	1.90933	9.63306	-2.34376	0.0298726	0.822632	LOC109430997	NW_021838153.1	157763327	157764191	-	683	protein_coding	peptidyl-tRNA hydrolase ICT1%2C mitochondrial-like && sp|Q14197|ICT1_HUMAN Peptidyl-tRNA hydrolase ICT1, mitochondrial OS=Homo sapiens OX=9606 GN=MRPL58 PE=1 SV=1 && PF00472:RF-1 domain	-
109431104	1457.69	777.544	1151.12	759.649	860.284	521.502	1128.78	713.812	0.660097	0.0113914	0.634818	LOC109431104	NW_021838798.1	93453883	93784392	+	8388	protein_coding	partitioning defective 3 homolog%2C transcript variant X7 && sp|Q99NH2|PARD3_MOUSE Partitioning defective 3 homolog OS=Mus musculus OX=10090 GN=Pard3 PE=1 SV=2 && PF12053:N-terminal of Par3 and HAL proteins|PF00595:PDZ domain	PDZ
109431109	4298.23	3312.81	5743.96	2683.07	3622.04	2964.06	4451.67	3089.72	0.526787	0.0194001	0.735004	LOC109431109	NW_021837190.1	1660678	1759970	-	7050	protein_coding	serine/threonine-protein kinase PKH2 && sp|Q66JF3|MKNK1_XENTR MAP kinase-interacting serine/threonine-protein kinase 1 OS=Xenopus tropicalis OX=8364 GN=mknk1 PE=2 SV=1 && PF00069:Protein kinase domain	Pkinase
109431118	159.491	132.953	136.233	204.619	207.031	189.061	142.892	200.237	-0.487069	0.0442826	0.914969	LOC109431118	NW_021838798.1	86063699	86074291	+	2457	protein_coding	carbonic anhydrase 2-like%2C transcript variant X1 && sp|P07630|CAH2_CHICK Carbonic anhydrase 2 OS=Gallus gallus OX=9031 GN=CA2 PE=2 SV=3 && PF00194:Eukaryotic-type carbonic anhydrase	-
109431146	49.8966	43.095	55.9717	35.8084	117.586	166.221	49.6544	106.538	-1.09479	0.0172521	0.703576	LOC109431146	NW_021838798.1	83388251	83443061	+	3985	protein_coding	peroxidase-like%2C transcript variant X1 && sp|Q9VEG6|PERC_DROME Chorion peroxidase OS=Drosophila melanogaster OX=7227 GN=Pxt PE=2 SV=3 && PF03098:Animal haem peroxidase	An_peroxidase
109431287	690.533	425.449	487.904	393.892	395.972	305.796	534.629	365.22	0.548501	0.0224273	0.739825	LOC109431287	NW_021837931.1	16760618	16773695	-	2643	protein_coding	failed axon connections-like && sp|Q95RI5|FAXC_DROME Failed axon connections OS=Drosophila melanogaster OX=7227 GN=fax PE=1 SV=1 && PF17172:Glutathione S-transferase N-terminal domain|PF17171:Glutathione S-transferase, C-terminal domain	-
109431311	237.009	225.561	258.737	323.128	335.671	394.616	240.436	351.138	-0.545175	0.0113484	0.634299	LOC109431311	NW_021837931.1	12559716	12561011	+	1234	protein_coding	uncharacterized LOC109431311 && - && -	-
109431312	169.292	133.87	110.887	161.138	169.846	313.409	138.016	214.797	-0.631445	0.04416	0.914969	LOC109431312	NW_021837931.1	12411268	12414545	+	1441	protein_coding	methyltransferase-like protein 22 && sp|Q8R1C6|MET22_MOUSE Methyltransferase-like protein 22 OS=Mus musculus OX=10090 GN=Mettl22 PE=2 SV=1 && PF10294:Lysine methyltransferase	-
109431566	94.4471	95.3592	86.5977	103.162	158.791	208.093	92.1347	156.682	-0.759194	0.0154444	0.690604	LOC109431566	NW_021838465.1	89197670	89198272	-	478	protein_coding	small integral membrane protein 20%2C transcript variant X1 && - && -	-
109431580	239.682	331.923	245.008	200.356	141.706	147.188	272.204	163.083	0.735896	0.00454559	0.432133	LOC109431580	NW_021838465.1	87638872	87640021	-	1150	protein_coding	cytosolic Fe-S cluster assembly factor NUBP1 homolog && sp|Q16T79|NUBP1_AEDAE Cytosolic Fe-S cluster assembly factor NUBP1 homolog OS=Aedes aegypti OX=7159 GN=AAEL010360 PE=3 SV=2 && PF10609:NUBPL iron-transfer P-loop NTPase	-
109431675	743.993	272.324	305.204	256.627	282.406	213.169	440.507	250.734	0.812834	0.0154981	0.690604	LOC109431675	NW_021837156.1	60052210	60053587	+	1059	protein_coding	glutathione S-transferase 1-1-like%2C transcript variant X1 && sp|Q9VG95|GSTD5_DROME Glutathione S-transferase D5 OS=Drosophila melanogaster OX=7227 GN=GstD5 PE=1 SV=2 && PF00043:Glutathione S-transferase, C-terminal domain|PF02798:Glutathione S-transferase, N-terminal domain	GST_N
109431686	207.605	82.5224	51.7474	60.5332	39.1952	71.0563	113.958	56.9282	1.00697	0.0286336	0.813727	LOC109431686	NW_021839086.1	1204777	1432959	-	3135	protein_coding	homeotic protein distal-less-like%2C transcript variant X1 && sp|P20009|DLL_DROME Homeotic protein distal-less OS=Drosophila melanogaster OX=7227 GN=Dll PE=2 SV=3 && PF00046:Homeodomain	Homeobox
109431713	89.101	37.5935	35.9064	40.0713	17.0851	7.61317	54.2003	21.5898	1.30534	0.0253992	0.780399	LOC109431713	NW_021838443.1	81420	83921	+	2264	protein_coding	phenoloxidase 1-like && sp|Q8MZM3|PPO8_ANOGA Phenoloxidase 8 OS=Anopheles gambiae OX=7165 GN=PPO8 PE=1 SV=1 && PF03723:Hemocyanin, ig-like domain|PF03722:Hemocyanin, all-alpha domain|PF00372:Hemocyanin, copper containing domain	-
109431813	19.6022	9.16915	11.6168	43.4816	11.055	48.2168	13.4627	34.2511	-1.34041	0.035646	0.87091	LOC109431813	NW_021838153.1	42854567	42889382	+	1409	protein_coding	uncharacterized LOC109431813%2C transcript variant X1 && - && -	-
109431814	613.015	499.719	520.642	381.103	443.207	315.947	544.459	380.086	0.517091	0.0160338	0.695884	LOC109431814	NW_021838687.1	5847313	5973818	-	5799	protein_coding	CD109 antigen%2C transcript variant X2 && sp|Q6YHK3|CD109_HUMAN CD109 antigen OS=Homo sapiens OX=9606 GN=CD109 PE=1 SV=2 && PF07677:A-macroglobulin receptor binding domain|PF07678:A-macroglobulin TED domain|PF00207:Alpha-2-macroglobulin family|PF07703:Alpha-2-macroglobulin bait region domain|PF01835:MG2 domain	A2M_comp
109431949	393.826	518.057	544.932	628.351	576.873	785.426	485.605	663.55	-0.449856	0.0397159	0.880105	LOC109431949	NW_021838876.1	1943191	1944366	-	1175	protein_coding	probable methyltransferase-like protein 15 homolog && sp|Q9VGY5|MET15_DROME Probable methyltransferase-like protein 15 homolog OS=Drosophila melanogaster OX=7227 GN=CG14683 PE=2 SV=2 && PF01795:MraW methylase family	-
109432003	212.06	126.534	133.065	323.98	213.061	185.254	157.22	240.765	-0.616931	0.0412493	0.887968	LOC109432003	NW_021837931.1	14767951	14792313	+	1755	protein_coding	2-(3-amino-3-carboxypropyl)histidine synthase subunit 1 && sp|A7SLX5|DPH1_NEMVE 2-(3-amino-3-carboxypropyl)histidine synthase subunit 1 OS=Nematostella vectensis OX=45351 GN=dph1 PE=3 SV=1 && PF01866:Putative diphthamide synthesis protein	-
109432156	5.34606	2.75075	4.22428	0	0	0	4.10703	0	4.44078	0.028932	1	LOC109432156	NW_021838153.1	62800373	62801782	-	1061	protein_coding	collagenase-like && sp|P08897|COGS_HYPLI Collagenase OS=Hypoderma lineatum OX=7389 PE=1 SV=3 && PF00089:Trypsin	Trypsin
109432290	57.0246	14.6706	173.195	21.3145	17.0851	39.3347	81.6302	25.9114	1.66189	0.00906603	0.576127	LOC109432290	NW_021838153.1	63101663	63218142	-	1873	protein_coding	protein henna-like%2C transcript variant X2 && sp|P17276|PH4H_DROME Protein henna OS=Drosophila melanogaster OX=7227 GN=Hn PE=2 SV=3 && PF00351:Biopterin-dependent aromatic amino acid hydroxylase	-
109432438	42.7685	61.4333	90.822	8.5258	26.1301	53.2922	65.0079	29.316	1.17043	0.0325998	0.841164	LOC109432438	NW_021838153.1	127186193	127187253	+	1004	protein_coding	uncharacterized LOC109432438 && - && -	-
109432444	5.34606	2.75075	16.8971	0.85258	2.01001	0	8.33131	0.954196	3.0631	0.031393	1	LOC109432444	NW_021839087.1	18010	18797	-	715	protein_coding	uncharacterized LOC109432444 && - && PF15955:Cuticle protein	-
109432482	2.67303	14.6706	44.3549	0.85258	7.03503	6.34431	20.5662	4.74397	2.13784	0.0300029	0.823812	LOC109432482	NW_021838153.1	127557089	127607867	+	2453	protein_coding	uncharacterized LOC109432482 && - && -	-
109432530	3.56404	1.83383	68.6445	3.41032	1.005	2.53772	24.6808	2.31768	3.39632	0.00351702	0.389729	LOC109432530	NW_021838153.1	125094866	125095464	+	473	lncRNA	uncharacterized LOC109432530%2C transcript variant X1 && - && -	-
109432601	453.524	381.437	388.634	294.993	207.031	345.131	407.865	282.385	0.532735	0.027113	0.797986	LOC109432601	NW_021838521.1	6944527	7056746	-	12971	protein_coding	neurobeachin-like%2C transcript variant X1 && sp|Q9W4E2|NBEA_DROME Neurobeachin OS=Drosophila melanogaster OX=7227 GN=rg PE=1 SV=4 && PF02138:Beige/BEACH domain|PF06469:Domain of Unknown Function (DUF1088)|PF15787:Domain of unknown function (DUF4704)|PF14844:PH domain associated with Beige/BEACH	Beach
109432620	171.074	264.072	187.98	291.582	310.546	280.419	207.709	294.182	-0.502113	0.0399146	0.881397	LOC109432620	NW_021838875.1	76282	86327	-	2091	protein_coding	probable 4-coumarate--CoA ligase 1 && sp|Q54P77|4CL1_DICDI Probable 4-coumarate--CoA ligase 1 OS=Dictyostelium discoideum OX=44689 GN=4cl1 PE=3 SV=1 && PF13193:AMP-binding enzyme C-terminal domain|PF00501:AMP-binding enzyme	AMP-binding
109432671	1827.46	1974.12	2438.47	1772.51	1559.77	1412.24	2080.01	1581.51	0.394522	0.0395415	0.880105	LOC109432671	NW_021838153.1	163931820	163935208	-	1514	protein_coding	growth hormone-inducible transmembrane protein-like && sp|Q9H3K2|GHITM_HUMAN Growth hormone-inducible transmembrane protein OS=Homo sapiens OX=9606 GN=GHITM PE=1 SV=2 && PF01027:Inhibitor of apoptosis-promoting Bax1	-
109432689	129.196	115.531	232.335	90.3735	77.3853	126.886	159.021	98.215	0.697686	0.0396849	0.880105	LOC109432689	NW_021837834.1	498182	571817	+	3387	protein_coding	cholinephosphotransferase 1%2C transcript variant X8 && sp|Q7ZYQ3|CEPT1_XENLA Choline/ethanolaminephosphotransferase 1 OS=Xenopus laevis OX=8355 GN=cept1 PE=2 SV=1 && PF01066:CDP-alcohol phosphatidyltransferase	CDP-OH_P_transf
109432807	8.01909	17.4214	19.0093	18.7568	40.2002	41.8725	14.8166	33.6098	-1.1796	0.041829	0.892302	LOC109432807	NW_021837267.1	58543511	58589643	+	1337	protein_coding	nose resistant to fluoxetine protein 6-like && sp|Q09225|NRF6_CAEEL Nose resistant to fluoxetine protein 6 OS=Caenorhabditis elegans OX=6239 GN=nrf-6 PE=1 SV=3 && PF01757:Acyltransferase family	-
109432823	1560.16	903.161	948.351	1995.89	1459.27	2073.32	1137.22	1842.83	-0.69596	0.0043731	0.42902	LOC109432823	NW_021837267.1	57320218	57367319	-	2343	protein_coding	acyl-CoA synthetase short-chain family member 3%2C mitochondrial-like && sp|A0A0G2K047|ACSS3_RAT Acyl-CoA synthetase short-chain family member 3, mitochondrial OS=Rattus norvegicus OX=10116 GN=Acss3 PE=1 SV=1 && PF13193:AMP-binding enzyme C-terminal domain|PF00501:AMP-binding enzyme|PF16177:Acetyl-coenzyme A synthetase N-terminus	AMP-binding
109432832	52.5696	51.3472	60.196	17.0516	30.1501	24.1084	54.7043	23.77	1.2082	0.00535511	0.462701	LOC109432832	NW_021837267.1	55881227	55886868	-	2479	protein_coding	conserved oligomeric Golgi complex subunit 7-like && sp|Q9VAD6|COG7_DROME Conserved oligomeric Golgi complex subunit 7 OS=Drosophila melanogaster OX=7227 GN=Cog7 PE=2 SV=2 && PF10191:Golgi complex component 7 (COG7)	-
109432911	56.1336	2.75075	22.1775	9.37838	5.02502	7.61317	27.0206	7.33886	1.87844	0.0275627	0.802274	LOC109432911	NW_021837046.1	16038819	16041445	+	752	protein_coding	putative defense protein 1 && sp|Q0Q029|DFP1_ANTMY Putative defense protein 1 OS=Antheraea mylitta OX=34739 PE=2 SV=1 && PF02014:Reeler domain	-
109432935	10.6921	1.83383	3.16821	0	0	0	5.23139	0	4.79374	0.0139892	1	LOC109432935	NW_021837045.1	180560138	180561287	+	1076	lncRNA	uncharacterized LOC109432935 && - && -	-
109433031	71.2808	77.0209	93.9902	30.6929	46.2302	52.0234	80.764	42.9821	0.919112	0.0122979	0.641279	LOC109433031	NW_021838670.1	26656	94632	+	1899	protein_coding	solute carrier family 12 member 4-like && sp|Q9UP95|S12A4_HUMAN Solute carrier family 12 member 4 OS=Homo sapiens OX=9606 GN=SLC12A4 PE=1 SV=2 && PF00324:Amino acid permease|PF03522:Solute carrier family 12	AA_permease
109433090	128.305	130.202	185.868	93.7838	118.591	82.4761	148.125	98.2835	0.587198	0.0474006	0.931981	LOC109433090	NW_021837046.1	5634654	6181573	+	6933	protein_coding	actin cytoskeleton-regulatory complex protein PAN1-like%2C transcript variant X3 && sp|Q60698|SKI_MOUSE Ski oncogene OS=Mus musculus OX=10090 GN=Ski PE=1 SV=2 && PF02437:SKI/SNO/DAC family|PF08782:c-SKI Smad4 binding domain	-
109433115	1614.51	1335.03	831.127	1945.59	1662.28	2106.31	1260.22	1904.73	-0.595259	0.0133819	0.654706	LOC109433115	NW_021837046.1	10587450	10808717	+	3206	protein_coding	ATP-binding cassette sub-family G member 1-like%2C transcript variant X2 && sp|P45844|ABCG1_HUMAN ATP-binding cassette sub-family G member 1 OS=Homo sapiens OX=9606 GN=ABCG1 PE=1 SV=3 && PF00005:ABC transporter|PF01061:ABC-2 type transporter	ABC2_membrane
109433270	108.703	231.063	298.868	153.464	127.636	111.66	212.878	130.92	0.696692	0.0416679	0.891883	LOC109433270	NW_021837046.1	56572268	56573082	-	731	protein_coding	barrier-to-autointegration factor && sp|Q9VLU0|BAF_DROME Barrier-to-autointegration factor OS=Drosophila melanogaster OX=7227 GN=baf PE=1 SV=1 && -	-
109433275	121.177	145.79	152.074	244.69	190.951	366.701	139.68	267.448	-0.934562	0.00105232	0.222918	LOC109433275	NW_021837046.1	53187972	53216577	+	1929	protein_coding	iroquois-class homeodomain protein irx-5%2C transcript variant X2 && sp|Q8IYA7|MKX_HUMAN Homeobox protein Mohawk OS=Homo sapiens OX=9606 GN=MKX PE=2 SV=2 && PF05920:Homeobox KN domain	Coprinus_mating
109433317	197.804	240.232	181.644	237.017	305.521	568.45	206.56	370.33	-0.837962	0.00660074	0.51349	LOC109433317	NW_021837700.1	401935	403152	+	1152	protein_coding	uncharacterized LOC109433317 && - && -	-
109433355	715.481	863.734	984.257	638.582	480.392	373.046	854.491	497.34	0.777914	0.00104311	0.222918	LOC109433355	NW_021837045.1	150422343	150521103	-	2857	protein_coding	fructose-bisphosphate aldolase-like%2C transcript variant X2 && sp|P07764|ALF_DROME Fructose-bisphosphate aldolase OS=Drosophila melanogaster OX=7227 GN=Ald1 PE=1 SV=5 && PF00274:Fructose-bisphosphate aldolase class-I	-
109433364	85.537	54.098	88.7099	46.8919	38.1902	32.9904	76.1149	39.3575	0.942528	0.0135221	0.658146	LOC109433364	NW_021837045.1	149654896	149674638	-	3435	protein_coding	hormone-sensitive lipase-like && sp|P15304|LIPS_RAT Hormone-sensitive lipase OS=Rattus norvegicus OX=10116 GN=Lipe PE=1 SV=3 && PF06350:Hormone-sensitive lipase (HSL) N-terminus|PF07859:alpha/beta hydrolase fold	Abhydrolase_3
109433368	279.777	338.342	313.653	443.342	508.532	591.29	310.591	514.388	-0.726261	0.000625882	0.170857	LOC109433368	NW_021837700.1	1036499	1037924	+	1271	protein_coding	probable N-acetyltransferase san && sp|Q9NHD5|SAN_DROME Probable N-acetyltransferase san OS=Drosophila melanogaster OX=7227 GN=san PE=1 SV=1 && PF00583:Acetyltransferase (GNAT) family	Acetyltransf_1
109433376	930.214	1057.2	864.921	1367.54	1133.64	1485.84	950.78	1329.01	-0.482572	0.0116709	0.637932	LOC109433376	NW_021837045.1	150918580	150953402	+	2091	protein_coding	alpha-tocopherol transfer protein-like && sp|P49638|TTPA_HUMAN Alpha-tocopherol transfer protein OS=Homo sapiens OX=9606 GN=TTPA PE=1 SV=1 && PF00650:CRAL/TRIO domain	-
109433397	109.594	62.3502	104.551	56.2703	44.2202	43.1413	92.1651	47.8773	0.938815	0.00967769	0.586366	LOC109433397	NW_021837045.1	149806083	149809987	-	3905	protein_coding	uncharacterized LOC109433397 && - && PF00001:7 transmembrane receptor (rhodopsin family)	7tm_1
109433519	110.485	88.0239	102.439	168.811	105.525	222.051	100.316	165.462	-0.718431	0.0232031	0.754841	LOC109433519	NW_021838465.1	103922051	103924377	+	2155	protein_coding	juvenile hormone esterase-like && sp|P35501|ESTE_MYZPE Esterase E4 OS=Myzus persicae OX=13164 PE=1 SV=1 && PF00135:Carboxylesterase family	COesterase
109621264	118.504	194.386	136.233	86.9631	94.4704	93.8958	149.708	91.7765	0.707456	0.0168679	0.702534	LOC109621264	NW_021837489.1	19401496	19425108	-	2173	protein_coding	AP-1 complex subunit mu-1-like%2C transcript variant X2 && sp|Q2KJ81|AP1M1_BOVIN AP-1 complex subunit mu-1 OS=Bos taurus OX=9913 GN=AP1M1 PE=1 SV=3 && PF00928:Adaptor complexes medium subunit family|PF01217:Clathrin adaptor complex small chain	Adap_comp_sub
109621296	250.374	81.6054	249.232	71.6167	76.3803	34.2593	193.737	60.7521	1.66408	6.84581e-05	0.041596	LOC109621296	NW_021838576.1	97331731	97350254	+	2801	pseudogene	- && sp|Q95NQ0|MTH2_DROSI G-protein coupled receptor Mth2 OS=Drosophila simulans OX=7240 GN=mth2 PE=3 SV=1 && -	-
109621297	45.4415	37.5935	29.57	57.9754	84.4204	65.9808	37.535	69.4589	-0.883032	0.0211918	0.737045	LOC109621297	NW_021837145.1	1422190	1429375	+	2301	pseudogene	- && - && PF07776:Zinc-finger associated domain (zf-AD)	zf-AD
109621320	716.372	748.203	966.304	485.118	580.893	312.14	810.293	459.384	0.816212	0.00105329	0.222918	LOC109621320	NW_021838465.1	88456790	88727281	-	7866	protein_coding	insulin-like receptor%2C transcript variant X1 && sp|Q93105|INSR_AEDAE Insulin-like receptor OS=Aedes aegypti OX=7159 GN=InR PE=2 SV=2 && -	-
109621341	446.396	449.288	549.156	358.936	376.877	288.032	481.614	341.282	0.494229	0.0210813	0.737045	LOC109621341	NW_021838153.1	117028725	117041955	-	1550	protein_coding	chitinase-like protein Idgf4 && sp|Q2PQM7|IDGF4_GLOMM Chitinase-like protein Idgf4 OS=Glossina morsitans morsitans OX=37546 GN=Idgf4 PE=2 SV=1 && PF00704:Glycosyl hydrolases family 18	-
109621435	17.8202	11.9199	16.8971	24.7248	37.1852	34.2593	15.5457	32.0564	-1.04092	0.0493302	0.947025	LOC109621435	NW_021838465.1	111500052	111511682	+	2100	protein_coding	uncharacterized LOC109621435 && sp|Q95YJ5|TXND3_CIOIN Thioredoxin domain-containing protein 3 homolog OS=Ciona intestinalis OX=7719 GN=CiIC3 PE=2 SV=1 && PF15928:Domain of unknown function (DUF4746)|PF00085:Thioredoxin	-
109621516	381.352	363.098	471.007	313.749	308.536	246.159	405.153	289.482	0.481793	0.0298523	0.822632	LOC109621516	NW_021838909.1	14702312	15145571	+	4771	protein_coding	RING finger protein 150 && sp|Q06003|GOLI_DROME Protein goliath OS=Drosophila melanogaster OX=7227 GN=gol PE=2 SV=3 && PF02225:PA domain|PF13639:Ring finger domain	-
109621546	12.4741	26.5905	20.0653	3.41032	10.05	5.07545	19.71	6.1786	1.67762	0.0265606	0.796648	LOC109621546	NW_021838610.1	5911342	5912346	-	785	protein_coding	pre-mRNA-splicing factor SPF27 && sp|O75934|SPF27_HUMAN Pre-mRNA-splicing factor SPF27 OS=Homo sapiens OX=9606 GN=BCAS2 PE=1 SV=1 && PF05700:Breast carcinoma amplified sequence 2 (BCAS2)	-
109621578	126.523	89.8577	109.831	59.6806	69.3453	64.712	108.737	64.5793	0.753176	0.0156965	0.690853	LOC109621578	NW_021838610.1	3069435	3113451	-	4243	protein_coding	brain tumor protein-like%2C transcript variant X1 && sp|Q8MQJ9|BRAT_DROME Brain tumor protein OS=Drosophila melanogaster OX=7227 GN=brat PE=1 SV=2 && PF13445:RING-type zinc-finger|PF01436:NHL repeat|PF00643:B-box zinc finger	zf-B_box
109621586	5.34606	2.75075	6.33642	16.199	14.0701	24.1084	4.81107	18.1258	-1.91414	0.0137585	0.664652	LOC109621586	NW_021838610.1	746642	752289	-	1760	misc_RNA	uncharacterized LOC109621586 && - && PF05485:THAP domain	THAP
109621611	11.5831	33.0089	4.22428	2.55774	3.01501	0	16.2721	1.85758	3.06899	0.00521805	0.453222	LOC109621611	NW_021838610.1	3462035	3463427	-	1189	protein_coding	microfibril-associated glycoprotein 4-like && sp|Q29042|FCN1_PIG Ficolin-1 OS=Sus scrofa OX=9823 GN=FCN1 PE=1 SV=1 && PF00147:Fibrinogen beta and gamma chains, C-terminal globular domain	Fibrinogen_C
109621728	168.401	135.703	135.177	108.278	74.3703	112.929	146.427	98.5256	0.574121	0.047856	0.935285	LOC109621728	NW_021838887.1	151465	817034	-	7405	protein_coding	uncharacterized LOC109621728 && sp|Q10741|ADA10_BOVIN Disintegrin and metalloproteinase domain-containing protein 10 OS=Bos taurus OX=9913 GN=ADAM10 PE=1 SV=1 && PF13688:Metallo-peptidase family M12|PF00200:Disintegrin|PF01562:Reprolysin family propeptide	-
109621814	147.908	61.4333	146.794	31.5455	68.3403	25.3772	118.712	41.7543	1.50194	0.000705049	0.184449	LOC109621814	NW_021838153.1	123540308	123594567	-	4341	protein_coding	fibrillin-3-like && - && -	-
109622072	508.767	422.698	476.287	399.86	344.716	274.074	469.251	339.55	0.463656	0.0355871	0.87091	LOC109622072	NW_021837045.1	161776196	161811202	+	6475	protein_coding	proteasome activator complex subunit 4B%2C transcript variant X1 && sp|F1R2X6|PSM4B_DANRE Proteasome activator complex subunit 4B OS=Danio rerio OX=7955 GN=psme4b PE=3 SV=2 && PF11919:Domain of unknown function (DUF3437)|PF16507:Proteasome-substrate-size regulator, mid region	-
109622082	49.8966	63.2671	48.5792	72.4693	72.3603	133.231	53.9143	92.6867	-0.772484	0.0354704	0.87091	LOC109622082	NW_021837045.1	154418460	154419508	-	917	protein_coding	apolipoprotein D-like && sp|P05090|APOD_HUMAN Apolipoprotein D OS=Homo sapiens OX=9606 GN=APOD PE=1 SV=1 && PF08212:Lipocalin-like domain	Lipocalin_2
109622212	1498.68	778.461	1553.48	810.803	898.474	876.784	1276.87	862.02	0.566773	0.0242343	0.763126	LOC109622212	NW_021838465.1	90791551	90810650	+	1683	protein_coding	integumentary mucin C.1%2C transcript variant X2 && - && PF05283:Multi-glycosylated core protein 24 (MGC-24), sialomucin	-
109622219	411.647	195.303	314.709	197.799	165.826	135.768	307.219	166.464	0.880772	0.00294698	0.358125	LOC109622219	NW_021838465.1	82508717	82676017	+	5258	protein_coding	protein TIS11%2C transcript variant X1 && sp|P47980|TIS11_DROME Protein TIS11 OS=Drosophila melanogaster OX=7227 GN=Tis11 PE=2 SV=2 && PF00642:Zinc finger C-x8-C-x5-C-x3-H type (and similar)	zf-CCCH
109622223	1172.57	766.541	571.334	565.26	462.302	360.357	836.815	462.64	0.85385	0.0017822	0.286919	LOC109622223	NW_021838465.1	89225254	89235743	+	1127	protein_coding	peroxiredoxin-6 && sp|Q5ZJF4|PRDX6_CHICK Peroxiredoxin-6 OS=Gallus gallus OX=9031 GN=PRDX6 PE=2 SV=3 && PF00578:AhpC/TSA family|PF10417:C-terminal domain of 1-Cys peroxiredoxin	-
109622226	567.573	595.995	1101.48	524.337	572.852	449.177	755.016	515.455	0.549108	0.038471	0.880105	LOC109622226	NW_021838909.1	45583760	45585529	-	1534	protein_coding	endochitinase-like && sp|P36362|CHIT_MANSE Endochitinase OS=Manduca sexta OX=7130 PE=2 SV=1 && PF00704:Glycosyl hydrolases family 18	-
109622232	697.661	635.422	1173.29	549.914	496.472	610.323	835.459	552.236	0.597044	0.0170396	0.702677	LOC109622232	NW_021838465.1	88415052	88445841	+	2490	protein_coding	leucine-rich repeat neuronal protein 3-like && - && PF13855:Leucine rich repeat	-
109622254	7.12808	2.75075	7.39249	15.3464	12.0601	34.2593	5.7571	20.5553	-1.8282	0.0180028	0.720625	LOC109622254	NW_021838233.1	9055093	9058847	-	1377	protein_coding	uncharacterized LOC109622254 && - && -	-
109622268	40.9865	24.7567	15.841	63.0909	43.2152	59.6365	27.1947	55.3142	-1.0167	0.0269842	0.797986	LOC109622268	NW_021838233.1	8100186	8103209	+	710	protein_coding	eukaryotic translation elongation factor 1 epsilon-1 && sp|Q9D1M4|MCA3_MOUSE Eukaryotic translation elongation factor 1 epsilon-1 OS=Mus musculus OX=10090 GN=Eef1e1 PE=1 SV=1 && PF00043:Glutathione S-transferase, C-terminal domain	GST_C
109622350	633.508	784.879	687.501	852.58	853.249	1383.06	701.963	1029.63	-0.551247	0.0176823	0.714731	LOC109622350	NW_021837045.1	168530809	168554640	+	3375	protein_coding	CLK4-associating serine/arginine rich protein-like && sp|Q8CFC7|CLASR_MOUSE CLK4-associating serine/arginine rich protein OS=Mus musculus OX=10090 GN=Clasrp PE=1 SV=3 && PF09750:Alternative splicing regulator	-
109622372	114.94	75.187	121.448	41.7764	27.1351	59.6365	103.858	42.8494	1.28668	0.000754451	0.189478	LOC109622372	NW_021837045.1	164872013	164897302	-	1501	protein_coding	arrestin domain-containing protein 4-like && sp|A6NEK1|ARRD5_HUMAN Arrestin domain-containing protein 5 OS=Homo sapiens OX=9606 GN=ARRDC5 PE=3 SV=2 && PF00339:Arrestin (or S-antigen), N-terminal domain|PF02752:Arrestin (or S-antigen), C-terminal domain	-
109622647	2635.61	2221.69	3014.02	1615.64	1952.72	1704.08	2623.77	1757.48	0.578031	0.00216005	0.309579	LOC109622647	NW_021837378.1	12954857	12972638	+	1264	protein_coding	protein takeout && - && PF06585:Haemolymph juvenile hormone binding protein (JHBP)	-
109622804	53.4606	27.5075	51.7474	21.3145	31.1551	5.07545	44.2385	19.1817	1.18516	0.0404087	0.887968	LOC109622804	NW_021839020.1	13476365	13488841	-	537	protein_coding	uncharacterized LOC109622804 && - && -	-
109622813	974.765	723.446	730.8	1216.63	1095.45	1124.21	809.67	1145.43	-0.500303	0.0105285	0.614756	LOC109622813	NW_021839020.1	18213154	18230503	-	2699	protein_coding	aldo-keto reductase family 4 member C10%2C transcript variant X1 && sp|Q9V3R6|ADAT1_DROME tRNA-specific adenosine deaminase 1 OS=Drosophila melanogaster OX=7227 GN=Adat1 PE=1 SV=1 && PF02137:Adenosine-deaminase (editase) domain	-
109623095	120.286	98.1099	138.345	117.656	321.601	451.715	118.914	296.991	-1.31769	0.000522964	0.147023	LOC109623095	NW_021839130.1	384746	388631	-	1463	pseudogene	- && sp|Q8NBX0|SCPDL_HUMAN Saccharopine dehydrogenase-like oxidoreductase OS=Homo sapiens OX=9606 GN=SCCPDH PE=1 SV=1 && -	-
109623130	57.9156	37.5935	111.943	24.7248	10.05	7.61317	69.1509	14.1293	2.25684	4.91638e-05	0.0342981	LOC109623130	NW_021838153.1	86851020	86852237	+	1154	protein_coding	coagulation factor XI-like && sp|Q27081|CFB_TACTR Clotting factor B OS=Tachypleus tridentatus OX=6853 PE=1 SV=1 && PF00089:Trypsin	Trypsin
109623152	47.2235	34.8428	50.6913	68.2064	69.3453	119.273	44.2526	85.6083	-0.946169	0.0124078	0.641279	LOC109623152	NW_021838153.1	86039179	86040897	+	1654	protein_coding	transcription factor grauzone-like && sp|Q9U405|GRAU_DROME Transcription factor grauzone OS=Drosophila melanogaster OX=7227 GN=grau PE=1 SV=1 && PF07776:Zinc-finger associated domain (zf-AD)	zf-AD
109623260	95.3381	112.781	84.4856	63.9435	52.2602	35.5281	97.5347	50.5773	0.936633	0.00727835	0.51349	LOC109623260	NW_021838821.1	3135416	3171230	-	6194	protein_coding	cyclin-dependent kinase 12 && sp|Q9VP22|CDK12_DROME Cyclin-dependent kinase 12 OS=Drosophila melanogaster OX=7227 GN=Cdk12 PE=1 SV=1 && PF00069:Protein kinase domain	Pkinase
109623266	121.177	234.73	122.504	104.867	62.3103	46.9479	159.471	71.3752	1.15041	0.00218365	0.309579	LOC109623266	NW_021838821.1	2783939	2796957	-	2519	protein_coding	rho GDP-dissociation inhibitor 1%2C transcript variant X1 && sp|P52565|GDIR1_HUMAN Rho GDP-dissociation inhibitor 1 OS=Homo sapiens OX=9606 GN=ARHGDIA PE=1 SV=3 && PF02115:RHO protein GDP dissociation inhibitor	-
109623290	515.004	614.333	500.577	649.666	675.363	837.449	543.305	720.826	-0.406295	0.0445816	0.917747	LOC109623290	NW_021838608.1	496580	506110	-	1577	protein_coding	aquaporin-11-like && - && -	-
109623319	8665.96	8131.2	7847.65	10953.1	10460.1	13054.1	8214.94	11489.1	-0.483833	0.00434763	0.428754	LOC109623319	NW_021837489.1	31986452	32073488	+	4849	protein_coding	uncharacterized LOC109623319%2C transcript variant X10 && - && PF00168:C2 domain|PF00130:Phorbol esters/diacylglycerol binding domain (C1 domain)	C2
109623336	1444.33	1494.57	1292.63	2634.47	2373.82	1426.2	1410.51	2144.83	-0.605254	0.00908419	0.576127	LOC109623336	NW_021837489.1	28989602	29125598	-	4286	protein_coding	glutenin%2C high molecular weight subunit PW212-like && - && PF00379:Insect cuticle protein	Chitin_bind_4
109623401	8.01909	8.25224	5.28035	28.1351	21.1051	24.1084	7.18389	24.4495	-1.76159	0.00659794	0.51349	LOC109623401	NW_021837378.1	11551655	11555300	-	3145	protein_coding	zinc finger protein 883-like && sp|A7Y7X5|ZN711_DANRE Zinc finger protein 711 OS=Danio rerio OX=7955 GN=znf711 PE=1 SV=1 && PF00096:Zinc finger, C2H2 type|PF07776:Zinc-finger associated domain (zf-AD)	zf-AD
109623407	505.203	383.271	360.12	757.944	548.732	676.304	416.198	660.993	-0.666931	0.00277067	0.353132	LOC109623407	NW_021837378.1	1875	30417	+	1650	pseudogene	- && - && PF06585:Haemolymph juvenile hormone binding protein (JHBP)	-
115253472	325.219	174.214	220.719	141.528	111.555	173.834	240.05	142.306	0.758021	0.0106855	0.616683	LOC115253472	NW_021837045.1	88434236	88443521	+	7743	pseudogene	- && sp|O15393|TMPS2_HUMAN Transmembrane protease serine 2 OS=Homo sapiens OX=9606 GN=TMPRSS2 PE=1 SV=3 && PF00057:Low-density lipoprotein receptor domain class A|PF15494:Scavenger receptor cysteine-rich domain	Ldl_recept_a
115253476	31.1853	33.9259	34.8503	11.9361	21.1051	12.6886	33.3205	15.2433	1.12668	0.0330128	0.846025	LOC115253476	NW_021838711.1	263074	328540	-	3956	protein_coding	nuclear hormone receptor HR78-like%2C transcript variant X2 && sp|Q24142|HR78_DROME Nuclear hormone receptor HR78 OS=Drosophila melanogaster OX=7227 GN=Hr78 PE=1 SV=2 && PF00104:Ligand-binding domain of nuclear hormone receptor|PF00105:Zinc finger, C4 type (two domains)	zf-C4
115253480	74.8448	107.279	76.037	46.8919	70.3503	35.5281	86.0536	50.9234	0.751887	0.043888	0.912444	LOC115253480	NW_021838465.1	120797232	120823787	+	1968	protein_coding	BAG family molecular chaperone regulator 2-like%2C transcript variant X3 && sp|Q91YN9|BAG2_MOUSE BAG family molecular chaperone regulator 2 OS=Mus musculus OX=10090 GN=Bag2 PE=1 SV=1 && -	-
115253494	3.56404	21.089	19.0093	0.85258	1.005	7.61317	14.5541	3.15692	2.28301	0.0315532	0.834192	LOC115253494	NW_021838233.1	8256743	8257651	+	853	protein_coding	dihydrofolate reductase%2C transcript variant X1 && sp|P28019|DYR_AEDAL Dihydrofolate reductase OS=Aedes albopictus OX=7160 GN=DHFR PE=3 SV=1 && PF00186:Dihydrofolate reductase	-
115253511	0.89101	3.66766	0	7.67322	0	39.3347	1.51956	15.6693	-3.32881	0.014914	0.685774	LOC115253511	NW_021838632.1	3225886	3227222	+	1015	protein_coding	pheromone-binding protein-related protein 6-like%2C transcript variant X2 && sp|Q23970|PBP6_DROME Pheromone-binding protein-related protein 6 OS=Drosophila melanogaster OX=7227 GN=Obp83b PE=1 SV=2 && PF01395:PBP/GOBP family	-
115253542	246.81	283.327	138.345	157.727	157.786	96.4335	222.827	137.316	0.695413	0.0286904	0.813727	LOC115253542	NW_021837489.1	35183452	35297681	-	3942	protein_coding	uncharacterized LOC115253542%2C transcript variant X3 && - && PF00130:Phorbol esters/diacylglycerol binding domain (C1 domain)|PF00168:C2 domain	C2
115253553	997.931	928.835	1201.81	753.681	807.019	828.567	1042.86	796.422	0.388974	0.0381895	0.880105	LOC115253553	NW_021837489.1	34173533	34639793	+	9350	protein_coding	uncharacterized LOC115253553 && sp|O15085|ARHGB_HUMAN Rho guanine nucleotide exchange factor 11 OS=Homo sapiens OX=9606 GN=ARHGEF11 PE=1 SV=1 && PF00595:PDZ domain|PF17838:PH domain|PF09128:Regulator of G protein signalling-like domain|PF00621:RhoGEF domain|PF00130:Phorbol esters/diacylglycerol binding domain (C1 domain)	RhoGEF
115253584	200.477	228.312	241.84	305.224	291.451	304.527	223.543	300.401	-0.427168	0.048376	0.939335	LOC115253584	NW_021838909.1	17466927	17481341	-	2427	pseudogene	- && sp|D3K0N9|DCPS_ASCSU m7GpppX diphosphatase OS=Ascaris suum OX=6253 PE=1 SV=1 && PF09814:HECT-like Ubiquitin-conjugating enzyme (E2)-binding	-
115253605	302.943	345.677	409.755	589.133	576.873	525.309	352.792	563.771	-0.67813	0.00102379	0.222918	LOC115253605	NW_021838576.1	70833914	70898673	-	4653	protein_coding	folliculin-interacting protein 2-like%2C transcript variant X1 && sp|Q68FD7|FNIP1_MOUSE Folliculin-interacting protein 1 OS=Mus musculus OX=10090 GN=Fnip1 PE=1 SV=1 && PF14638:Folliculin-interacting protein C-terminus|PF14637:Folliculin-interacting protein middle domain|PF14636:Folliculin-interacting protein N-terminus	-
115253608	27.6213	36.6766	34.8503	87.8157	41.2052	64.712	33.0494	64.5776	-0.971123	0.0209357	0.737045	LOC115253608	NW_021838806.1	203922	286174	-	6252	protein_coding	uncharacterized LOC115253608 && sp|Q7KRY7|SCRIB_DROME Protein lap4 OS=Drosophila melanogaster OX=7227 GN=scrib PE=1 SV=1 && PF00595:PDZ domain	PDZ
115253666	433.031	415.363	227.055	662.455	783.903	332.442	358.483	592.933	-0.726433	0.0217122	0.737045	LOC115253666	NW_021837489.1	33642758	33643748	+	666	protein_coding	40S ribosomal protein S19a-like && sp|P39018|RS19A_DROME 40S ribosomal protein S19a OS=Drosophila melanogaster OX=7227 GN=RpS19a PE=1 SV=3 && PF01090:Ribosomal protein S19e	-
115253693	87.319	38.5104	89.7659	28.1351	58.2903	24.1084	71.8651	36.8446	0.958498	0.0396312	0.880105	LOC115253693	NW_021837931.1	3879204	3883669	-	989	protein_coding	uncharacterized LOC115253693%2C transcript variant X1 && - && PF15430:Single domain von Willebrand factor type C	-
115253707	64.1527	52.2642	93.9902	27.2826	44.2202	34.2593	70.1357	35.254	0.99245	0.0146297	0.685774	LOC115253707	NW_021837045.1	26216628	26491125	-	3028	protein_coding	protein tweety-2-like%2C transcript variant X1 && sp|Q9W5A5|TTY2_DROME Protein tweety-2 OS=Drosophila melanogaster OX=7227 GN=CG3638 PE=1 SV=2 && PF04906:Tweety	-
115253713	19.6022	33.0089	43.2989	15.3464	15.0751	12.6886	31.97	14.37	1.14378	0.0399818	0.881848	LOC115253713	NW_021838798.1	9881080	9889957	-	2734	protein_coding	uncharacterized LOC115253713 && - && PF07776:Zinc-finger associated domain (zf-AD)	zf-AD
115253760	712.808	797.716	758.258	521.779	628.128	477.092	756.261	542.333	0.478852	0.0143288	0.683282	LOC115253760	NW_021838654.1	3425343	3653634	+	10818	protein_coding	serine/threonine-protein kinase MARK2-like%2C transcript variant X6 && sp|Q9P0L2|MARK1_HUMAN Serine/threonine-protein kinase MARK1 OS=Homo sapiens OX=9606 GN=MARK1 PE=1 SV=2 && PF02149:Kinase associated domain 1|PF00069:Protein kinase domain	Pkinase
115253772	5.34606	5.50149	1.05607	35.8084	1.005	19.0329	3.96787	18.6154	-2.21997	0.0303322	0.826828	LOC115253772	NW_021837045.1	166951881	167028123	+	1921	protein_coding	tubulin alpha-8 chain-like && sp|Q9BQE3|TBA1C_HUMAN Tubulin alpha-1C chain OS=Homo sapiens OX=9606 GN=TUBA1C PE=1 SV=1 && PF00091:Tubulin/FtsZ family, GTPase domain|PF03953:Tubulin C-terminal domain	Tubulin
115253795	285.123	237.481	216.494	380.251	241.201	541.804	246.366	387.752	-0.651401	0.0235369	0.756809	LOC115253795	NW_021838343.1	16874537	16946347	+	7063	pseudogene	- && sp|Q24270|CAC1D_DROME Voltage-dependent calcium channel type D subunit alpha-1 OS=Drosophila melanogaster OX=7227 GN=Ca-alpha1D PE=1 SV=2 && -	-
115253831	727.955	568.487	797.333	465.509	601.998	390.81	697.925	486.105	0.520316	0.0236862	0.756809	LOC115253831	NW_021837045.1	35908905	36000988	+	6031	protein_coding	DENN domain-containing protein Crag-like && sp|Q9W3D3|CRAG_DROME DENN domain-containing protein Crag OS=Drosophila melanogaster OX=7227 GN=Crag PE=1 SV=3 && PF02141:DENN (AEX-3) domain|PF03455:dDENN domain|PF03456:uDENN domain	DENN
115253836	326.11	326.422	362.232	413.501	564.812	430.144	338.254	469.486	-0.473533	0.0276847	0.803498	LOC115253836	NW_021838465.1	120857297	120905193	-	2273	pseudogene	- && - && PF16033:Domain of unknown function (DUF4789)	-
115253880	80.1909	54.098	103.495	32.398	40.2002	35.5281	79.2612	36.0421	1.13584	0.00351417	0.389729	LOC115253880	NW_021838233.1	5557388	5598553	+	3299	protein_coding	E3 SUMO-protein ligase PIAS3-like%2C transcript variant X2 && sp|Q9Y6X2|PIAS3_HUMAN E3 SUMO-protein ligase PIAS3 OS=Homo sapiens OX=9606 GN=PIAS3 PE=1 SV=2 && PF02891:MIZ/SP-RING zinc finger|PF14324:PINIT domain	zf-MIZ
115253889	147.017	129.285	126.728	242.133	184.921	173.834	134.343	200.296	-0.578852	0.024866	0.76783	LOC115253889	NW_021837223.1	83753	103022	-	3381	protein_coding	nardilysin-like && sp|O43847|NRDC_HUMAN Nardilysin OS=Homo sapiens OX=9606 GN=NRDC PE=1 SV=3 && PF16187:Middle or third domain of peptidase_M16|PF00675:Insulinase (Peptidase family M16)|PF05193:Peptidase M16 inactive domain	-
115253937	3.56404	3.66766	8.44856	0	0	0	5.22675	0	4.78327	0.0118485	1	LOC115253937	NW_021838687.1	44927609	45115886	-	3297	protein_coding	protein vestigial-like && sp|Q26366|VG_DROME Protein vestigial OS=Drosophila melanogaster OX=7227 GN=vg PE=1 SV=1 && PF07545:Vestigial/Tondu family	-
115253944	16.9292	25.6736	52.8035	13.6413	12.0601	11.4198	31.8021	12.3737	1.35055	0.0263196	0.792816	LOC115253944	NW_021838687.1	77898090	77914649	-	467	protein_coding	uncharacterized LOC115253944 && - && -	-
115253972	3156.85	2572.86	1947.39	3833.2	3781.83	4217.7	2559.03	3944.24	-0.623815	0.00235998	0.315695	LOC115253972	NW_021838798.1	27141404	27166818	+	907	protein_coding	transforming growth factor beta-1-induced transcript 1 protein-like && sp|Q99N69|LPXN_MOUSE Leupaxin OS=Mus musculus OX=10090 GN=Lpxn PE=1 SV=2 && PF00412:LIM domain	LIM
115254007	32.0764	25.6736	36.9624	7.67322	8.04003	12.6886	31.5708	9.46729	1.75651	0.00274953	0.353132	LOC115254007	NW_021838987.1	15299	26300	+	2475	protein_coding	bis(5'-adenosyl)-triphosphatase enpp4-like && sp|Q0VA77|ENPP4_XENTR Bis(5'-adenosyl)-triphosphatase enpp4 OS=Xenopus tropicalis OX=8364 GN=enpp4 PE=2 SV=1 && PF01663:Type I phosphodiesterase / nucleotide pyrophosphatase	-
115254058	181.766	165.045	166.859	224.229	259.291	222.051	171.223	235.19	-0.457966	0.0471387	0.931981	LOC115254058	NW_021837168.1	761640	767235	-	1403	protein_coding	uncharacterized LOC115254058 && - && -	-
115254081	19.6022	36.6766	32.7382	52.86	61.3053	49.4856	29.6723	54.5503	-0.882585	0.0374529	0.877441	LOC115254081	NW_021837267.1	54613978	54617393	-	2017	protein_coding	anaphase-promoting complex subunit 7-like && sp|Q9UJX3|APC7_HUMAN Anaphase-promoting complex subunit 7 OS=Homo sapiens OX=9606 GN=ANAPC7 PE=1 SV=4 && PF12895:Anaphase-promoting complex, cyclosome, subunit 3	-
115254084	8.01909	22.9229	16.8971	48.5971	26.1301	76.1317	15.9464	50.2863	-1.65303	0.00288434	0.358118	LOC115254084	NW_021837045.1	18661170	18662068	-	665	protein_coding	dynein light chain roadblock-type 2-like && sp|Q32P85|DLRB2_BOVIN Dynein light chain roadblock-type 2 OS=Bos taurus OX=9913 GN=DYNLRB2 PE=3 SV=1 && -	-
115254162	219.188	193.469	285.139	190.978	125.626	138.306	232.599	151.636	0.612295	0.0248287	0.76783	LOC115254162	NW_021838233.1	1991237	2012849	-	3728	pseudogene	- && - && -	-
115254173	468.671	489.633	495.297	364.904	381.902	361.626	484.534	369.477	0.390786	0.0405339	0.887968	LOC115254173	NW_021838310.1	329949	379762	+	4904	protein_coding	uncharacterized LOC115254173 && sp|Q6PCB5|RSBNL_HUMAN Lysine-specific demethylase RSBN1L OS=Homo sapiens OX=9606 GN=RSBN1L PE=1 SV=2 && -	-
115254188	56.1336	37.5935	31.6821	19.6093	10.05	13.9575	41.8031	14.539	1.51667	0.00392493	0.409684	LOC115254188	NW_021838454.1	8951433	9040843	+	1697	protein_coding	cold shock domain-containing protein CG9705-like && sp|Q9VVA0|Y9705_DROME Cold shock domain-containing protein CG9705 OS=Drosophila melanogaster OX=7227 GN=CG9705 PE=1 SV=1 && PF00313:'Cold-shock' DNA-binding domain	CSD
115254190	2657.88	2775.5	2533.51	2367.61	1928.6	1114.06	2655.63	1803.43	0.557441	0.0238203	0.756809	LOC115254190	NW_021838465.1	7299745	7332302	-	6704	transcribed_pseudogene	ATP-binding cassette sub-family A member 12-like && sp|Q5SSE9|ABCAD_MOUSE ATP-binding cassette sub-family A member 13 OS=Mus musculus OX=10090 GN=Abca13 PE=1 SV=1 && PF12698:ABC-2 family transporter protein	-
115254219	24.0573	22.9229	10.5607	5.11548	4.02002	8.88204	19.1803	6.00584	1.70453	0.0245111	0.763126	LOC115254219	NW_021838510.1	2743587	2758193	-	1162	protein_coding	kelch-like protein 18 && sp|O94889|KLH18_HUMAN Kelch-like protein 18 OS=Homo sapiens OX=9606 GN=KLHL18 PE=1 SV=3 && PF07707:BTB And C-terminal Kelch|PF00651:BTB/POZ domain	BACK
115254226	21.3842	14.6706	21.1214	26.43	42.2102	46.9479	19.0588	38.5294	-1.00912	0.0429989	0.904444	LOC115254226	NW_021838547.1	291723	293530	+	1748	protein_coding	UBX domain-containing protein 7-like%2C transcript variant X1 && sp|Q94HV8|PUX15_ARATH Putative plant UBX domain-containing protein 15 OS=Arabidopsis thaliana OX=3702 GN=PUX15 PE=5 SV=2 && PF14555:UBA-like domain|PF13899:Thioredoxin-like	-
115254232	64.1527	75.187	73.9249	37.5135	38.1902	19.0329	71.0882	31.5789	1.15462	0.00400836	0.412676	LOC115254232	NW_021837045.1	160250969	160455112	-	4573	protein_coding	serine/threonine-protein kinase pak-1-like%2C transcript variant X1 && sp|Q9VI13|PAK_DROME Serine/threonine-protein kinase Pak OS=Drosophila melanogaster OX=7227 GN=Pak PE=1 SV=1 && PF00786:P21-Rho-binding domain|PF00069:Protein kinase domain	Pkinase
115254236	35.6404	44.0119	52.8035	11.9361	20.1001	13.9575	44.1519	15.3312	1.52594	0.00215481	0.309579	LOC115254236	NW_021837045.1	161730773	161736389	-	1560	protein_coding	CCA tRNA nucleotidyltransferase 1%2C mitochondrial-like%2C transcript variant X1 && sp|Q96Q11|TRNT1_HUMAN CCA tRNA nucleotidyltransferase 1, mitochondrial OS=Homo sapiens OX=9606 GN=TRNT1 PE=1 SV=2 && PF12627:Probable RNA and SrmB- binding site of polymerase A|PF01743:Poly A polymerase head domain	-
115254328	14.2562	31.1751	26.4017	8.5258	4.02002	5.07545	23.9443	5.87376	2.00582	0.00505473	0.445712	LOC115254328	NW_021838610.1	792997	806324	-	1872	protein_coding	zinc finger protein 665-like && - && PF07776:Zinc-finger associated domain (zf-AD)	zf-AD
115254516	8.01909	13.7537	10.5607	4.2629	0	1.26886	10.7778	1.84392	2.48527	0.0299459	0.823447	LOC115254516	NW_021838628.1	385459	394228	+	1901	pseudogene	- && sp|O01939|MST_DROME Protein misato OS=Drosophila melanogaster OX=7227 GN=mst PE=2 SV=1 && -	-
115254517	143.453	143.956	145.738	272.826	187.936	220.782	144.382	227.181	-0.655901	0.00887916	0.566942	LOC115254517	NW_021838628.1	424690	482554	+	3120	protein_coding	sentrin-specific protease 1-like && sp|Q9P0U3|SENP1_HUMAN Sentrin-specific protease 1 OS=Homo sapiens OX=9606 GN=SENP1 PE=1 SV=2 && PF02902:Ulp1 protease family, C-terminal catalytic domain	Peptidase_C48
115254715	2.67303	1.83383	3.16821	11.0835	18.0901	7.61317	2.55836	12.2623	-2.27389	0.0198099	0.735004	LOC115254715	NW_021838656.1	438827	441252	-	2353	pseudogene	- && - && -	-
115254927	69.4988	60.5164	21.1214	20.4619	15.0751	29.1838	50.3789	21.5736	1.23821	0.0195499	0.735004	LOC115254927	NW_021838687.1	86911506	86913035	-	1241	pseudogene	- && - && PF09995:Uncharacterized protein conserved in bacteria (DUF2236)	-
115254948	50.7876	78.8547	59.1399	83.5528	120.601	206.825	62.9274	136.993	-1.11502	0.00277466	0.353132	LOC115254948	NW_021838687.1	3295010	3297018	-	1634	pseudogene	- && - && -	-
115254972	177.311	126.534	95.0463	91.226	76.3803	85.0138	132.964	84.2067	0.660695	0.0373076	0.877441	LOC115254972	NW_021838687.1	12624046	12658894	+	2735	protein_coding	sorting nexin-2-like && sp|Q13596|SNX1_HUMAN Sorting nexin-1 OS=Homo sapiens OX=9606 GN=SNX1 PE=1 SV=3 && PF00787:PX domain|PF09325:Vps5 C terminal like	PX
115255016	26.7303	30.2582	23.2335	66.5012	88.4404	50.7545	26.7407	68.5654	-1.35992	0.00089434	0.213238	LOC115255016	NW_021838687.1	20901495	20908852	+	1360	pseudogene	- && sp|Q642M9|DHDH_DANRE Trans-1,2-dihydrobenzene-1,2-diol dehydrogenase OS=Danio rerio OX=7955 GN=dhdh PE=2 SV=2 && -	-
115255044	106.03	99.0268	107.719	116.803	148.741	218.244	104.259	161.263	-0.623205	0.0381463	0.880105	LOC115255044	NW_021838687.1	25283485	25331882	-	9549	protein_coding	dedicator of cytokinesis protein 9-like%2C transcript variant X1 && sp|Q9BZ29|DOCK9_HUMAN Dedicator of cytokinesis protein 9 OS=Homo sapiens OX=9606 GN=DOCK9 PE=1 SV=2 && PF14429:C2 domain in Dock180 and Zizimin proteins|PF06920:Dock homology region 2|PF00169:PH domain	Ded_cyto
115255084	17.8202	18.3383	38.0185	28.9877	77.3853	55.8299	24.7257	54.0677	-1.13281	0.025447	0.780399	LOC115255084	NW_021838687.1	34888343	34911006	+	6436	pseudogene	- && sp|Q9VM75|HEAT1_DROME HEAT repeat-containing protein 1 homolog OS=Drosophila melanogaster OX=7227 GN=l(2)k09022 PE=2 SV=2 && PF12397:U3 small nucleolar RNA-associated protein 10	-
115255142	24.0573	34.8428	24.2896	49.4496	63.3153	92.627	27.7299	68.464	-1.29415	0.00211194	0.309579	LOC115255142	NW_021838687.1	47923532	47930867	+	1316	protein_coding	cuticle protein CP14.6-like%2C transcript variant X1 && sp|Q7M4F3|CUD2_SCHGR Endocuticle structural glycoprotein SgAbd-2 OS=Schistocerca gregaria OX=7010 PE=1 SV=1 && PF00379:Insect cuticle protein	Chitin_bind_4
115255144	785.871	900.411	945.182	1029.92	1252.24	1393.21	877.155	1225.12	-0.481416	0.013317	0.653227	LOC115255144	NW_021838687.1	48092895	48107757	-	2977	protein_coding	probable aconitate hydratase%2C mitochondrial && sp|Q9ER34|ACON_RAT Aconitate hydratase, mitochondrial OS=Rattus norvegicus OX=10116 GN=Aco2 PE=1 SV=2 && PF00694:Aconitase C-terminal domain|PF00330:Aconitase family (aconitate hydratase)	Aconitase
115255188	182.657	165.962	204.878	239.575	250.246	265.192	184.499	251.671	-0.447886	0.0497027	0.949493	LOC115255188	NW_021838687.1	58060266	58087885	+	6834	protein_coding	transmembrane protein 131 homolog && sp|Q9V7H4|TM131_DROME Transmembrane protein 131 homolog OS=Drosophila melanogaster OX=7227 GN=CG8370 PE=1 SV=2 && PF12371:Transmembrane protein 131-like	-
115255270	8.01909	26.5905	11.6168	76.7322	65.3253	8.88204	15.4088	50.3132	-1.71437	0.0111868	0.631506	LOC115255270	NW_021838687.1	67859415	67862776	-	1211	protein_coding	hydroxymethylglutaryl-CoA lyase%2C mitochondrial-like && sp|P35915|HMGCL_CHICK Hydroxymethylglutaryl-CoA lyase, mitochondrial OS=Gallus gallus OX=9031 GN=HMGCL PE=1 SV=1 && PF00682:HMGL-like	HMGL-like
115255343	114.049	121.033	112.999	157.727	178.891	157.339	116.027	164.652	-0.504995	0.0467698	0.93166	LOC115255343	NW_021838687.1	78523954	78672405	-	6442	protein_coding	collagen alpha-5(IV) chain-like && sp|Q28247|CO4A5_CANLF Collagen alpha-5(IV) chain OS=Canis lupus familiaris OX=9615 GN=COL4A5 PE=2 SV=2 && PF01391:Collagen triple helix repeat (20 copies)|PF01413:C-terminal tandem repeated domain in type 4 procollagen	Collagen
115255354	46.3325	66.0179	123.56	20.4619	50.2502	39.3347	78.6369	36.6823	1.10351	0.0175752	0.711929	LOC115255354	NW_021838687.1	79068319	79314694	+	3325	pseudogene	- && sp|Q01484|ANK2_HUMAN Ankyrin-2 OS=Homo sapiens OX=9606 GN=ANK2 PE=1 SV=4 && PF13637:Ankyrin repeats (many copies)|PF12796:Ankyrin repeats (3 copies)	-
115255376	110.485	96.2761	112.999	165.4	146.731	175.103	106.587	162.411	-0.607212	0.0202809	0.735004	LOC115255376	NW_021838687.1	81008209	81013363	-	3140	protein_coding	GATOR complex protein WDR59-like%2C transcript variant X1 && sp|Q9VKK2|WDR59_DROME GATOR complex protein Wdr59 OS=Drosophila melanogaster OX=7227 GN=Wdr59 PE=1 SV=3 && PF17120:Zinc-ribbon, C4HC2 type	-
115255412	36.5314	47.6796	51.7474	31.5455	25.1251	10.1509	45.3195	22.2738	1.00077	0.0448447	0.917808	LOC115255412	NW_021838687.1	93708767	93710927	+	1869	protein_coding	acyl-CoA synthetase family member 2%2C mitochondrial-like && sp|Q0P4F7|ACSF2_DANRE Medium-chain acyl-CoA ligase ACSF2, mitochondrial OS=Danio rerio OX=7955 GN=acsf2 PE=2 SV=1 && PF13193:AMP-binding enzyme C-terminal domain|PF00501:AMP-binding enzyme	AMP-binding
115255578	6.23707	11.003	8.44856	24.7248	17.0851	31.7216	8.56287	24.5105	-1.51263	0.0187919	0.729532	LOC115255578	NW_021838687.1	52107168	52108456	-	921	protein_coding	uncharacterized LOC115255578 && - && PF07776:Zinc-finger associated domain (zf-AD)	zf-AD
115255616	21.3842	3.66766	2.11214	1.70516	0	1.26886	9.05468	0.991341	3.18492	0.0280767	0.805692	LOC115255616	NW_021837046.1	14204728	14206980	+	632	protein_coding	putative defense protein 1 && sp|Q0Q029|DFP1_ANTMY Putative defense protein 1 OS=Antheraea mylitta OX=34739 PE=2 SV=1 && PF02014:Reeler domain	-
115255639	119.395	173.297	62.3081	347	104.52	635.7	118.333	362.407	-1.61353	0.0394343	0.880105	LOC115255639	NW_021838688.1	1957797	1966187	-	673	protein_coding	40S ribosomal protein S14 && sp|Q1HR24|RS14_AEDAE 40S ribosomal protein S14 OS=Aedes aegypti OX=7159 GN=RpS14 PE=2 SV=1 && PF00411:Ribosomal protein S11	-
115255642	244.137	240.232	277.746	145.791	158.791	205.556	254.038	170.046	0.583417	0.0164968	0.696328	LOC115255642	NW_021838688.1	2543009	2614252	+	3751	protein_coding	xenotropic and polytropic retrovirus receptor 1-like%2C transcript variant X1 && sp|Q9UBH6|XPR1_HUMAN Xenotropic and polytropic retrovirus receptor 1 OS=Homo sapiens OX=9606 GN=XPR1 PE=1 SV=1 && PF03105:SPX domain|PF03124:EXS family	SPX
115255738	45.4415	52.2642	45.411	25.5774	21.1051	19.0329	47.7056	21.9051	1.11485	0.0115542	0.637932	LOC115255738	NW_021838699.1	1685184	1685925	+	625	protein_coding	serine/arginine repetitive matrix protein 2-like && - && -	-
115255922	0	10.0861	4.22428	0	0	0	4.77012	0	4.65607	0.0332763	1	LOC115255922	NW_021838729.1	239235	243951	-	1605	protein_coding	uncharacterized LOC115255922 && - && -	-
115256055	79.2999	88.0239	66.5324	85.258	117.586	178.91	77.952	127.251	-0.698132	0.0393309	0.880105	LOC115256055	NW_021838752.1	338340	341907	+	1771	pseudogene	- && sp|A6H730|PPAP_BOVIN Prostatic acid phosphatase OS=Bos taurus OX=9913 GN=ACP3 PE=2 SV=1 && -	-
115256088	153.254	149.457	127.784	117.656	102.51	55.8299	143.498	91.9988	0.6323	0.0482447	0.938778	LOC115256088	NW_021838754.1	889320	919348	-	1891	protein_coding	N-acetyl-D-glucosamine kinase-like && sp|Q9UJ70|NAGK_HUMAN N-acetyl-D-glucosamine kinase OS=Homo sapiens OX=9606 GN=NAGK PE=1 SV=4 && PF01869:BadF/BadG/BcrA/BcrD ATPase family	BcrAD_BadFG
115256097	289.578	355.763	392.858	438.226	540.692	668.691	346.066	549.203	-0.665091	0.00411676	0.419153	LOC115256097	NW_021838754.1	1559073	1660862	+	3530	protein_coding	sodium-independent sulfate anion transporter-like%2C transcript variant X3 && sp|Q86WA9|S2611_HUMAN Sodium-independent sulfate anion transporter OS=Homo sapiens OX=9606 GN=SLC26A11 PE=1 SV=2 && PF01740:STAS domain|PF00916:Sulfate permease family	Sulfate_transp
115256243	13.3651	9.16915	12.6728	0	1.005	0	11.7357	0.335001	4.99306	0.000955865	0.221373	LOC115256243	NW_021838787.1	298964	300742	-	1596	pseudogene	- && sp|Q99542|MMP19_HUMAN Matrix metalloproteinase-19 OS=Homo sapiens OX=9606 GN=MMP19 PE=1 SV=1 && PF00045:Hemopexin	Hemopexin
115256310	0	4.58458	12.6728	0	1.005	0	5.75247	0.335001	3.95635	0.0458466	1	LOC115256310	NW_021838792.1	275948	276812	-	796	lncRNA	uncharacterized LOC115256310 && - && -	-
115256400	249.483	288.828	233.391	351.263	337.681	416.187	257.234	368.377	-0.515872	0.0179808	0.720625	LOC115256400	NW_021838798.1	83819325	83900843	+	3277	protein_coding	tau-tubulin kinase homolog Asator-like%2C transcript variant X2 && sp|Q8IMC6|ASATR_DROME Tau-tubulin kinase homolog Asator OS=Drosophila melanogaster OX=7227 GN=Asator PE=1 SV=2 && PF00069:Protein kinase domain	Pkinase
115256414	819.729	962.761	1017	1127.96	1692.43	1058.23	933.162	1292.87	-0.470901	0.0344565	0.86254	LOC115256414	NW_021838798.1	4932170	4934453	-	632	protein_coding	uncharacterized LOC115256414 && sp|P62866|RS30_BOVIN 40S ribosomal protein S30 OS=Bos taurus OX=9913 GN=FAU PE=3 SV=1 && PF04758:Ribosomal protein S30	Ribosomal_S30
115256425	53.4606	71.5194	28.5139	57.9754	90.4504	125.617	51.1646	91.3477	-0.824971	0.0476168	0.934282	LOC115256425	NW_021838798.1	83902158	83991567	-	2019	protein_coding	paired box protein Pax-2a-like%2C transcript variant X1 && sp|P32114|PAX2_MOUSE Paired box protein Pax-2 OS=Mus musculus OX=10090 GN=Pax2 PE=1 SV=2 && PF00292:'Paired box' domain	PAX
115256426	328.783	188.885	225.999	412.649	299.491	365.432	247.889	359.191	-0.534754	0.0405051	0.887968	LOC115256426	NW_021838798.1	27293380	27400709	+	3262	protein_coding	septin-4-like%2C transcript variant X3 && sp|Q5R6R7|SEPT4_PONAB Septin-4 OS=Pongo abelii OX=9601 GN=SEPTIN4 PE=2 SV=1 && PF00735:Septin	GTP_CDC
115256468	264.63	205.389	180.588	370.872	329.641	563.375	216.869	421.296	-0.954332	0.000328112	0.106557	LOC115256468	NW_021838798.1	2994540	2999263	-	1952	transcribed_pseudogene	NADH-ubiquinone oxidoreductase chain 2-like && sp|B0FWC6|NU2M_AEDAE NADH-ubiquinone oxidoreductase chain 2 OS=Aedes aegypti OX=7159 GN=mt:ND2 PE=3 SV=1 && -	-
115256540	53.4606	90.7746	86.5977	28.1351	52.2602	49.4856	76.9443	43.2937	0.836798	0.0353814	0.87091	LOC115256540	NW_021838798.1	62897173	62911354	+	822	protein_coding	cuticle protein 2-like && - && -	-
115256558	49.8966	22.006	58.0838	21.3145	16.0801	17.7641	43.3288	18.3862	1.22984	0.018268	0.72213	LOC115256558	NW_021838798.1	42020630	42036587	+	2211	pseudogene	- && - && -	-
115256582	22.2752	28.4244	46.4671	9.37838	14.0701	5.07545	32.3889	9.50796	1.74625	0.00483395	0.440738	LOC115256582	NW_021838798.1	28653091	28914950	-	11397	protein_coding	mucin-5AC-like && sp|Q13231|CHIT1_HUMAN Chitotriosidase-1 OS=Homo sapiens OX=9606 GN=CHIT1 PE=1 SV=1 && PF00704:Glycosyl hydrolases family 18|PF01607:Chitin binding Peritrophin-A domain	CBM_14
115256592	130.978	121.95	143.625	178.189	206.026	182.716	132.185	188.977	-0.516621	0.036505	0.877441	LOC115256592	NW_021838798.1	2850573	2852113	-	1166	protein_coding	non-homologous end-joining factor 1-like && - && PF09302:XLF-Cernunnos, XRcc4-like factor, NHEJ component	-
115256636	13.3651	11.9199	13.7289	24.7248	31.1551	44.4102	13.0047	33.43	-1.35375	0.0128572	0.645615	LOC115256636	NW_021838798.1	71068973	71074584	+	1456	protein_coding	uncharacterized LOC115256636 && - && -	-
115256794	7.12808	0	5.28035	0	0	0	4.13614	0	4.44994	0.0492487	1	LOC115256794	NW_021838798.1	90438978	90444554	+	2521	protein_coding	uncharacterized LOC115256794 && - && PF14291:Domain of unknown function (DUF4371)	-
115256816	188.003	275.991	190.093	365.757	258.286	384.465	218.029	336.169	-0.623313	0.0159514	0.695511	LOC115256816	NW_021838798.1	75535601	75668437	-	5387	protein_coding	cytosolic carboxypeptidase 2-like%2C transcript variant X2 && sp|Q9VY99|NNAD_DROME Cytosolic carboxypeptidase Nna1 OS=Drosophila melanogaster OX=7227 GN=Nna1 PE=2 SV=2 && PF00246:Zinc carboxypeptidase|PF18027:Cytosolic carboxypeptidase N-terminal domain	-
115256846	70.3898	98.1099	32.7382	109.983	90.4504	159.877	67.0793	120.103	-0.832285	0.0355656	0.87091	LOC115256846	NW_021838798.1	83992047	84087135	-	9463	protein_coding	zinc finger protein 2-like && sp|P28167|ZFH2_DROME Zinc finger protein 2 OS=Drosophila melanogaster OX=7227 GN=zfh2 PE=1 SV=2 && PF00046:Homeodomain	Homeobox
115256960	0	0	0	3.41032	6.03003	2.53772	0	3.99269	-4.51489	0.0287529	1	LOC115256960	NW_021838808.1	73369	101820	+	426	protein_coding	bromodomain adjacent to zinc finger domain protein 1A-like && - && PF00628:PHD-finger	PHD
115256989	61.4797	51.3472	70.7567	23.0197	29.1451	39.3347	61.1945	30.4998	1.01686	0.0130681	0.647764	LOC115256989	NW_021838811.1	185511	240191	+	2703	protein_coding	uncharacterized LOC115256989 && - && -	-
115257020	11.5831	7.33532	15.841	0.85258	3.01501	1.26886	11.5865	1.71215	2.76103	0.0119731	0.640694	LOC115257020	NW_021838821.1	664477	687159	-	1329	lncRNA	uncharacterized LOC115257020%2C transcript variant X1 && - && -	-
115257152	0	0	0	9.37838	1.005	3.80659	0	4.72999	-4.76533	0.0189518	1	LOC115257152	NW_021838854.1	888757	895904	-	589	protein_coding	pheromone-binding protein-related protein 6-like && sp|Q23970|PBP6_DROME Pheromone-binding protein-related protein 6 OS=Drosophila melanogaster OX=7227 GN=Obp83b PE=1 SV=2 && PF01395:PBP/GOBP family	-
115257163	0	1.83383	0	25.5774	0	1.26886	0.611277	8.94875	-3.86127	0.0354951	1	LOC115257163	NW_021838854.1	1145083	1146324	-	920	protein_coding	pheromone-binding protein-related protein 6-like%2C transcript variant X1 && sp|Q23970|PBP6_DROME Pheromone-binding protein-related protein 6 OS=Drosophila melanogaster OX=7227 GN=Obp83b PE=1 SV=2 && PF01395:PBP/GOBP family	-
115257202	1655.5	1715.55	1704.5	2063.24	2323.57	2106.31	1691.85	2164.38	-0.355373	0.0307517	0.828848	LOC115257202	NW_021838865.1	1025003	1038292	+	1579	protein_coding	succinate--CoA ligase [ADP/GDP-forming] subunit alpha%2C mitochondrial && sp|Q94522|SUCA_DROME Succinate--CoA ligase [ADP/GDP-forming] subunit alpha, mitochondrial OS=Drosophila melanogaster OX=7227 GN=Scsalpha1 PE=2 SV=3 && PF00549:CoA-ligase|PF02629:CoA binding domain	CoA_binding
115257278	0.89101	0.916915	1.05607	9.37838	5.02502	12.6886	0.954665	9.03068	-3.23989	0.0127652	0.645615	LOC115257278	NW_021838887.1	3320	92344	+	2822	pseudogene	- && sp|P16065|GCY_STRPU Speract receptor OS=Strongylocentrotus purpuratus OX=7668 PE=2 SV=1 && PF08376:Nitrate and nitrite sensing	-
115257348	1664.41	1335.95	1779.48	2007.83	2060.26	2404.49	1593.28	2157.53	-0.437203	0.0202655	0.735004	LOC115257348	NW_021838901.1	167069	177708	+	748	protein_coding	cytochrome c oxidase subunit 5B%2C mitochondrial-like && sp|P00428|COX5B_BOVIN Cytochrome c oxidase subunit 5B, mitochondrial OS=Bos taurus OX=9913 GN=COX5B PE=1 SV=2 && PF01215:Cytochrome c oxidase subunit Vb	-
115257413	1206.43	1328.61	1058.18	831.265	816.064	721.983	1197.74	789.771	0.600334	0.001193	0.23654	LOC115257413	NW_021838909.1	7439087	7518898	-	9174	protein_coding	autophagy-related protein 2 homolog A-like && sp|Q80XK6|ATG2B_MOUSE Autophagy-related protein 2 homolog B OS=Mus musculus OX=10090 GN=Atg2b PE=1 SV=3 && PF12624:N-terminal region of Chorein or VPS13|PF16909:Vacuolar-sorting-associated 13 protein C-terminal|PF09333:Autophagy-related protein C terminal domain	-
115257534	25.8393	27.5075	41.1867	18.7568	4.02002	10.1509	31.5112	10.9759	1.50079	0.0177796	0.717125	LOC115257534	NW_021838909.1	80202200	80248515	+	2857	protein_coding	ras-interacting protein RIP3-like && - && -	-
115257699	194.24	345.677	292.531	474.034	408.032	681.379	277.483	521.148	-0.90813	0.000850557	0.205399	LOC115257699	NW_021838909.1	76679956	76680774	-	759	protein_coding	general odorant-binding protein 56d-like && sp|Q8SY61|OB56D_DROME General odorant-binding protein 56d OS=Drosophila melanogaster OX=7227 GN=Obp56d PE=1 SV=2 && PF01395:PBP/GOBP family	-
115257741	65.9347	66.9348	124.616	35.8084	26.1301	71.0563	85.8286	44.3316	0.964255	0.0277715	0.804775	LOC115257741	NW_021838909.1	43603054	43958276	-	1713	protein_coding	venom metalloproteinase 3-like%2C transcript variant X2 && - && PF13582:Metallo-peptidase family M12B Reprolysin-like	-
115257747	558.663	369.517	562.885	310.339	335.671	307.065	497.022	317.692	0.645088	0.00492819	0.445129	LOC115257747	NW_021837046.1	35220253	35522333	+	8638	protein_coding	hemicentin-1-like%2C transcript variant X1 && sp|Q8IZU9|KIRR3_HUMAN Kin of IRRE-like protein 3 OS=Homo sapiens OX=9606 GN=KIRREL3 PE=1 SV=1 && PF08205:CD80-like C2-set immunoglobulin domain|PF07686:Immunoglobulin V-set domain|PF13927:Immunoglobulin domain|PF13895:Immunoglobulin domain|PF00041:Fibronectin type III domain	V-set
115257764	14.2562	5.50149	1.05607	34.9558	8.04003	31.7216	6.93791	24.9058	-1.82539	0.0272171	0.797986	LOC115257764	NW_021838909.1	857580	972128	+	3024	protein_coding	puromycin-sensitive aminopeptidase-like protein && sp|P97449|AMPN_MOUSE Aminopeptidase N OS=Mus musculus OX=10090 GN=Anpep PE=1 SV=4 && PF01433:Peptidase family M1 domain|PF17900:Peptidase M1 N-terminal domain	-
115257781	392.935	547.398	605.128	685.474	589.938	898.355	515.154	724.589	-0.491687	0.038711	0.880105	LOC115257781	NW_021838909.1	1241702	1319174	+	2800	protein_coding	peptidyl-prolyl cis-trans isomerase G-like && sp|O55035|PPIG_RAT Peptidyl-prolyl cis-trans isomerase G OS=Rattus norvegicus OX=10116 GN=Ppig PE=1 SV=2 && PF00160:Cyclophilin type peptidyl-prolyl cis-trans isomerase/CLD	Pro_isomerase
115257793	1467.49	1125.05	1645.36	1007.75	1105.5	839.987	1412.63	984.414	0.520162	0.0126757	0.645296	LOC115257793	NW_021838909.1	16796384	16811267	+	4054	pseudogene	- && sp|P19109|DDX17_DROME ATP-dependent RNA helicase p62 OS=Drosophila melanogaster OX=7227 GN=Rm62 PE=1 SV=3 && -	-
115257854	220.079	225.561	591.399	179.894	145.726	175.103	345.68	166.908	1.04865	0.00262043	0.345164	LOC115257854	NW_021838909.1	79825586	79875078	-	1976	protein_coding	phenoloxidase-activating factor 2-like && sp|Q9GRW0|PPAF2_HOLDI Phenoloxidase-activating factor 2 OS=Holotrichia diomphalia OX=33394 GN=PPAF2 PE=1 SV=1 && PF00089:Trypsin|PF18322:Serine protease Clip domain PPAF-2	Trypsin
115257883	631.726	398.858	763.538	350.41	323.611	230.933	598.041	301.652	0.984206	0.000256993	0.0896431	LOC115257883	NW_021838909.1	79808085	79853536	-	1645	protein_coding	phenoloxidase-activating factor 2-like%2C transcript variant X2 && sp|Q9GRW0|PPAF2_HOLDI Phenoloxidase-activating factor 2 OS=Holotrichia diomphalia OX=33394 GN=PPAF2 PE=1 SV=1 && PF18322:Serine protease Clip domain PPAF-2|PF00089:Trypsin	Trypsin
115258074	16.9292	6.41841	22.1775	7.67322	3.01501	1.26886	15.175	3.9857	1.87324	0.0420096	0.894116	LOC115258074	NW_021838927.1	98548	100119	-	1514	protein_coding	PR domain zinc finger protein 5-like && - && PF07776:Zinc-finger associated domain (zf-AD)|PF13909:C2H2-type zinc-finger domain	zf-AD
115258105	474.017	265.905	316.821	275.383	246.226	162.414	352.248	228.008	0.624252	0.0281026	0.805692	LOC115258105	NW_021838932.1	971192	1080659	-	1596	protein_coding	ras-related protein Rap1 && sp|P08645|RAP1_DROME Ras-related protein Rap1 OS=Drosophila melanogaster OX=7227 GN=Rap1 PE=2 SV=2 && PF00071:Ras family	Ras
115258170	1700.05	1431.3	875.482	1747.79	2037.14	1931.21	1335.61	1905.38	-0.511992	0.0309637	0.828848	LOC115258170	NW_021837046.1	44807614	45074705	-	7696	protein_coding	protein bunched%2C class 1/class 3/D/E isoforms-like%2C transcript variant X1 && sp|Q24522|BUN1_DROME Protein bunched, class 1/class 3/D/E isoforms OS=Drosophila melanogaster OX=7227 GN=bun PE=2 SV=2 && PF01166:TSC-22/dip/bun family	-
115258210	22.2752	2.75075	1.05607	0.85258	2.01001	0	8.69402	0.954196	3.14536	0.0386381	1	LOC115258210	NW_021838960.1	124152	133364	+	1589	protein_coding	uncharacterized LOC115258210 && - && PF00628:PHD-finger	PHD
115258217	5308.64	4044.51	6909.86	6960.46	8006.87	8604.16	5421	7857.16	-0.535473	0.0129196	0.645615	LOC115258217	NW_021838965.1	605334	608302	+	2847	transcribed_pseudogene	NADH-ubiquinone oxidoreductase chain 2-like && sp|B0FWC7|COX1_AEDAE Cytochrome c oxidase subunit 1 OS=Aedes aegypti OX=7159 GN=mt:CoI PE=2 SV=2 && -	-
115258248	98.9021	99.0268	99.2706	171.369	137.686	137.037	99.0665	148.697	-0.588726	0.0288864	0.813727	LOC115258248	NW_021838973.1	210966	212001	-	960	protein_coding	ATP-binding cassette sub-family G member 4-like && - && PF01061:ABC-2 type transporter	ABC2_membrane
115258289	16.9292	13.7537	32.7382	8.5258	8.04003	7.61317	21.1404	8.05967	1.38152	0.0455425	0.924394	LOC115258289	NW_021838976.1	2077612	2092214	+	933	protein_coding	flavin reductase (NADPH)-like && sp|P30043|BLVRB_HUMAN Flavin reductase (NADPH) OS=Homo sapiens OX=9606 GN=BLVRB PE=1 SV=3 && PF13460:NAD(P)H-binding	-
115258478	277.995	147.623	322.101	140.676	119.596	131.962	249.24	130.744	0.929161	0.00226766	0.309579	LOC115258478	NW_021839020.1	44029826	44072196	-	10992	protein_coding	mucin-5AC-like && sp|H9J9M0|CDA1_BOMMO Chitin deacetylase 1 OS=Bombyx mori OX=7091 GN=CDA1 PE=1 SV=1 && PF01522:Polysaccharide deacetylase|PF01607:Chitin binding Peritrophin-A domain	CBM_14
115258520	9.80111	15.5876	23.2335	0.85258	4.02002	7.61317	16.2074	4.16192	2.01755	0.0244009	0.763126	LOC115258520	NW_021839020.1	75599675	75928260	+	1402	protein_coding	protein naked cuticle homolog && sp|Q16HE8|NKD_AEDAE Protein naked cuticle homolog OS=Aedes aegypti OX=7159 GN=nkd PE=3 SV=1 && -	-
115258566	23.1663	15.5876	29.57	9.37838	6.03003	3.80659	22.7746	6.405	1.79658	0.0108795	0.620991	LOC115258566	NW_021837046.1	51591791	51594411	+	2388	pseudogene	- && - && -	-
115258587	345.712	324.588	447.774	455.278	570.842	525.309	372.691	517.143	-0.473081	0.0295792	0.822482	LOC115258587	NW_021839020.1	30916217	30962949	+	2439	protein_coding	proton-coupled amino acid transporter-like protein CG1139%2C transcript variant X1 && sp|Q9W056|C1139_DROME Proton-coupled amino acid transporter-like protein CG1139 OS=Drosophila melanogaster OX=7227 GN=CG1139 PE=2 SV=1 && PF01490:Transmembrane amino acid transporter protein	Aa_trans
115258589	3253.08	2916.71	3731.09	4401.02	4692.37	4268.45	3300.29	4453.95	-0.432661	0.0124266	0.641279	LOC115258589	NW_021839020.1	5521902	5530240	+	673	protein_coding	40S ribosomal protein S11 && sp|P52812|RS11_ANOGA 40S ribosomal protein S11 OS=Anopheles gambiae OX=7165 GN=RpS11 PE=2 SV=2 && PF16205:Ribosomal_S17 N-terminal|PF00366:Ribosomal protein S17	-
115258590	5.34606	8.25224	10.5607	16.199	42.2102	27.915	8.053	28.7747	-1.84223	0.00483092	0.440738	LOC115258590	NW_021839020.1	5556946	5557779	+	752	lncRNA	uncharacterized LOC115258590 && - && -	-
115258764	0	0	0	0	0	87.5515	0	29.1838	-20.729	1.1477e-07	0.00043236	LOC115258764	NW_021839020.1	70025566	70026835	+	777	protein_coding	uncharacterized LOC115258764 && - && -	-
115258765	9.80111	0	4.22428	0	0	0	4.67513	0	4.62913	0.0350826	1	LOC115258765	NW_021839020.1	76745370	76746229	-	333	lncRNA	uncharacterized LOC115258765 && - && -	-
115258843	241.464	197.137	156.298	283.909	583.908	3022.43	198.3	1296.75	-2.70875	0.00461132	0.432133	LOC115258843	NW_021839020.1	17880712	17889073	+	2627	transcribed_pseudogene	NADH-ubiquinone oxidoreductase chain 5-like && sp|B0FWD3|NU5M_AEDAE NADH-ubiquinone oxidoreductase chain 5 OS=Aedes aegypti OX=7159 GN=mt:ND5 PE=3 SV=1 && -	-
115258844	2062.69	2574.7	2875.68	8096.1	2877.33	7671.54	2504.35	6214.99	-1.31137	1.55122e-05	0.0145122	LOC115258844	NW_021839020.1	17891324	17894292	-	2847	transcribed_pseudogene	NADH-ubiquinone oxidoreductase chain 2-like && sp|B0FWC7|COX1_AEDAE Cytochrome c oxidase subunit 1 OS=Aedes aegypti OX=7159 GN=mt:CoI PE=2 SV=2 && -	-
115258869	8.9101	8.25224	5.28035	1.70516	0	0	7.48089	0.568387	3.55779	0.0236808	1	LOC115258869	NW_021839020.1	35956968	36840844	+	4616	protein_coding	netrin receptor unc-5-like%2C transcript variant X1 && sp|Q95TU8|UNC5_DROME Netrin receptor unc-5 OS=Drosophila melanogaster OX=7227 GN=unc-5 PE=1 SV=1 && PF07679:Immunoglobulin I-set domain	I-set
115259139	128.305	158.626	165.803	188.42	231.151	256.31	150.912	225.294	-0.576394	0.0223184	0.737524	LOC115259139	NW_021839041.1	155131	162294	-	1314	lncRNA	uncharacterized LOC115259139 && - && -	-
115259149	25.8393	35.7597	52.8035	89.5209	92.4604	68.5186	38.1342	83.5	-1.14086	0.00303705	0.358447	LOC115259149	NW_021839043.1	2438542	2463023	+	2477	pseudogene	- && - && -	-
115259479	171.965	260.404	221.775	138.971	175.876	116.735	218.048	143.861	0.597042	0.0291898	0.814547	LOC115259479	NW_021839130.1	41040486	41119767	+	6716	protein_coding	GIGYF family protein CG11148-like%2C transcript variant X2 && sp|Q7KQM6|GGYF1_DROME GIGYF family protein Gyf OS=Drosophila melanogaster OX=7227 GN=Gyf PE=1 SV=2 && PF02213:GYF domain	-
115259634	67.7168	35.7597	35.9064	29.8403	10.05	10.1509	46.4609	16.6804	1.45453	0.00968145	0.586366	LOC115259634	NW_021839130.1	46295703	46473896	-	1595	lncRNA	uncharacterized LOC115259634 && - && -	-
115259678	2.67303	4.58458	5.28035	0	0	0	4.17932	0	4.46316	0.0273208	1	LOC115259678	NW_021839130.1	65215785	65224660	-	978	lncRNA	uncharacterized LOC115259678 && - && -	-
115259905	0	0	0	15.3464	0	0	0	5.11548	-4.88462	0.0422069	1	LOC115259905	NW_021839134.1	115563	134027	-	649	protein_coding	mite group 2 allergen Lep d 2-like && - && PF02221:ML domain	-
115259987	9.80111	8.25224	9.50463	18.7568	27.1351	20.3018	9.18599	22.0646	-1.26443	0.0460456	0.927365	LOC115259987	NW_021839164.1	976257	980529	-	4273	pseudogene	- && - && PF07517:SecA DEAD-like domain	-
115260102	239.682	326.422	459.39	115.098	253.261	268.999	341.831	212.453	0.689151	0.036393	0.877441	LOC115260102	NW_021839207.1	63411	132207	+	5247	protein_coding	F-actin-monooxygenase Mical-like && sp|Q86BA1|MICAL_DROME [F-actin]-monooxygenase Mical OS=Drosophila melanogaster OX=7227 GN=Mical PE=1 SV=1 && PF00307:Calponin homology (CH) domain	CH
115260118	406.301	458.458	700.174	410.943	246.226	307.065	521.644	321.411	0.696162	0.00992919	0.591855	LOC115260118	NW_021839215.1	78975	87920	+	3983	protein_coding	ubiquitin conjugation factor E4 B-like && sp|O95155|UBE4B_HUMAN Ubiquitin conjugation factor E4 B OS=Homo sapiens OX=9606 GN=UBE4B PE=1 SV=1 && PF10408:Ubiquitin elongating factor core|PF04564:U-box domain	U-box
115260125	203.15	159.543	114.056	109.13	105.525	21.5707	158.916	78.7421	1.00375	0.023648	0.756809	LOC115260125	NW_021839219.1	809304	812197	-	2282	protein_coding	phenoloxidase 2-like && sp|Q8MZM3|PPO8_ANOGA Phenoloxidase 8 OS=Anopheles gambiae OX=7165 GN=PPO8 PE=1 SV=1 && PF03722:Hemocyanin, all-alpha domain|PF00372:Hemocyanin, copper containing domain|PF03723:Hemocyanin, ig-like domain	-
115260168	544.407	491.467	504.801	404.123	386.927	213.169	513.558	334.739	0.613734	0.015872	0.693656	LOC115260168	NW_021837058.1	1318171	1409709	-	5082	protein_coding	carboxypeptidase D-like && sp|P42787|CBPD_DROME Carboxypeptidase D OS=Drosophila melanogaster OX=7227 GN=svr PE=1 SV=2 && PF13620:Carboxypeptidase regulatory-like domain|PF00246:Zinc carboxypeptidase	-
115260376	73.0628	76.104	59.1399	122.772	87.4354	149.726	69.4356	119.978	-0.783706	0.0149016	0.685774	LOC115260376	NW_021837123.1	1957172	1964237	+	562	protein_coding	iron-sulfur cluster assembly 1 homolog%2C mitochondrial && sp|Q8T3X9|ISCA1_DROME Iron-sulfur cluster assembly 1 homolog, mitochondrial OS=Drosophila melanogaster OX=7227 GN=MagR PE=1 SV=1 && PF01521:Iron-sulphur cluster biosynthesis	-
115260512	258.393	124.7	225.999	168.811	105.525	43.1413	203.031	105.826	0.930745	0.0222647	0.737045	LOC115260512	NW_021837045.1	38462141	38513919	-	4305	pseudogene	- && - && -	-
115260541	35.6404	32.092	14.785	386.219	56.2802	29.1838	27.5058	157.228	-2.51519	0.0220722	0.737045	LOC115260541	NW_021837156.1	45517620	45540633	-	778	protein_coding	ubiquitin-conjugating enzyme E2-17 kDa-like && sp|P25867|UBCD1_DROME Ubiquitin-conjugating enzyme E2-17 kDa OS=Drosophila melanogaster OX=7227 GN=eff PE=1 SV=1 && PF00179:Ubiquitin-conjugating enzyme	UQ_con
115260590	0.89101	1.83383	0	3.41032	10.05	10.1509	0.90828	7.87042	-3.06805	0.0281798	1	LOC115260590	NW_021837156.1	6822772	6844725	+	1524	protein_coding	probable serine/threonine-protein kinase DDB_G0281745 && - && -	-
115260605	26.7303	6.41841	9.50463	3.41032	6.03003	0	14.2178	3.14678	2.13645	0.0372448	0.877441	LOC115260605	NW_021837156.1	16483301	16484730	-	1367	protein_coding	fibrinogen-like protein A%2C transcript variant X1 && sp|Q15485|FCN2_HUMAN Ficolin-2 OS=Homo sapiens OX=9606 GN=FCN2 PE=1 SV=2 && PF00147:Fibrinogen beta and gamma chains, C-terminal globular domain	Fibrinogen_C
115260617	678.059	532.728	596.679	504.727	424.112	418.725	602.489	449.188	0.422428	0.037166	0.877441	LOC115260617	NW_021837156.1	19080839	19142739	-	2008	protein_coding	fibrous sheath CABYR-binding protein-like%2C transcript variant X2 && - && -	-
115260618	68.6078	15.5876	53.8596	26.43	10.05	3.80659	46.0183	13.4289	1.74387	0.00986861	0.590112	LOC115260618	NW_021837156.1	19295229	19297004	-	1719	protein_coding	ficolin-1-like && sp|O70497|FCN2_MOUSE Ficolin-2 OS=Mus musculus OX=10090 GN=Fcn2 PE=2 SV=2 && PF00147:Fibrinogen beta and gamma chains, C-terminal globular domain	Fibrinogen_C
115260619	21.3842	14.6706	4.22428	6.82064	1.005	0	13.4264	2.60855	2.28619	0.0398801	0.881397	LOC115260619	NW_021837156.1	19315655	19317393	-	1682	protein_coding	ficolin-2-like && sp|O70497|FCN2_MOUSE Ficolin-2 OS=Mus musculus OX=10090 GN=Fcn2 PE=2 SV=2 && PF00147:Fibrinogen beta and gamma chains, C-terminal globular domain	Fibrinogen_C
115260627	6.23707	6.41841	4.22428	17.0516	12.0601	21.5707	5.62658	16.8941	-1.57401	0.0377834	0.880105	LOC115260627	NW_021837156.1	20761349	20762782	+	1319	protein_coding	prostaglandin reductase 1-like && sp|Q3SZJ4|PTGR1_BOVIN Prostaglandin reductase 1 OS=Bos taurus OX=9913 GN=PTGR1 PE=2 SV=1 && PF00107:Zinc-binding dehydrogenase|PF16884:N-terminal domain of oxidoreductase	ADH_zinc_N
115260687	9.80111	24.7567	22.1775	20.4619	48.2402	54.5611	18.9118	41.0877	-1.11421	0.0450742	0.91885	LOC115260687	NW_021837156.1	44890815	44903086	-	1630	protein_coding	uncharacterized LOC115260687 && - && PF15797:Domain of unknown function (DUF4706)	-
115260907	6.23707	79.7716	12.6728	11.0835	11.055	8.88204	32.8938	10.3402	1.66735	0.0377516	0.880105	LOC115260907	NW_021837045.1	92264522	92265829	+	1109	protein_coding	uncharacterized LOC115260907 && - && PF06585:Haemolymph juvenile hormone binding protein (JHBP)	-
115260914	45.4415	30.2582	64.4203	16.199	18.0901	12.6886	46.7067	15.6592	1.56548	0.00197731	0.305284	LOC115260914	NW_021837201.1	200261	201379	-	1119	protein_coding	serine protease inhibitor 28Dc-like && sp|Q8IW75|SPA12_HUMAN Serpin A12 OS=Homo sapiens OX=9606 GN=SERPINA12 PE=1 SV=1 && PF00079:Serpin (serine protease inhibitor)	Serpin
115260964	73.9538	56.8487	77.0931	46.8919	35.1752	30.4527	69.2986	37.5066	0.87478	0.021934	0.737045	LOC115260964	NW_021837212.1	1005034	1053474	-	1206	protein_coding	pupal cuticle protein 27-like && - && PF00379:Insect cuticle protein	Chitin_bind_4
115261035	1550.36	2469.25	1890.36	3713.84	3244.15	2683.64	1969.99	3213.88	-0.706422	0.00115567	0.23654	LOC115261035	NW_021837243.1	25473	30164	+	687	lncRNA	uncharacterized LOC115261035 && - && -	-
115261070	661.129	410.778	426.652	277.941	350.747	258.848	499.52	295.845	0.755503	0.00255073	0.338349	LOC115261070	NW_021837259.1	12611	73583	-	2820	protein_coding	G-box-binding factor-like%2C transcript variant X1 && - && -	-
115261167	43.6595	33.0089	35.9064	13.6413	15.0751	27.915	37.5249	18.8771	1.01325	0.0463256	0.929761	LOC115261167	NW_021837267.1	39741780	39745034	+	560	protein_coding	ragulator complex protein LAMTOR5 homolog%2C transcript variant X1 && - && -	-
115261202	81.0819	106.362	77.0931	92.9312	127.636	271.537	88.1791	164.034	-0.887724	0.0188231	0.729532	LOC115261202	NW_021837267.1	2321543	2352651	+	2498	lncRNA	uncharacterized LOC115261202%2C transcript variant X4 && - && -	-
115261291	2.67303	3.66766	9.50463	0	1.005	0	5.28177	0.335001	3.83416	0.0360643	1	LOC115261291	NW_021837267.1	6856428	6857037	-	532	lncRNA	uncharacterized LOC115261291 && - && -	-
115261357	25.8393	9.16915	8.44856	3.41032	4.02002	2.53772	14.4857	3.32269	2.11743	0.0221831	0.737045	LOC115261357	NW_021837267.1	22458674	22463785	-	1450	protein_coding	phenoloxidase-activating factor 2-like%2C transcript variant X1 && sp|Q9GRW0|PPAF2_HOLDI Phenoloxidase-activating factor 2 OS=Holotrichia diomphalia OX=33394 GN=PPAF2 PE=1 SV=1 && PF00089:Trypsin	Trypsin
115261414	932.887	881.155	608.296	1130.52	1130.63	1430.01	807.446	1230.39	-0.606385	0.00551331	0.467787	LOC115261414	NW_021837267.1	35186527	35278685	-	4851	protein_coding	monocarboxylate transporter 14-like%2C transcript variant X1 && sp|Q6P2X9|MOT12_XENTR Monocarboxylate transporter 12 OS=Xenopus tropicalis OX=8364 GN=slc16a12 PE=2 SV=1 && PF07690:Major Facilitator Superfamily	MFS_1
115261459	25.8393	54.098	14.785	55.4177	67.3353	83.7449	31.5741	68.8326	-1.1142	0.0180194	0.720625	LOC115261459	NW_021837267.1	40571260	40632345	-	3141	protein_coding	neuroligin-1-like && sp|Q8NFZ3|NLGNY_HUMAN Neuroligin-4, Y-linked OS=Homo sapiens OX=9606 GN=NLGN4Y PE=2 SV=1 && -	-
115261470	5.34606	0.916915	1.05607	4.2629	0	53.2922	2.43968	19.185	-2.94479	0.0213159	0.737045	LOC115261470	NW_021837045.1	147689782	147727006	-	2143	pseudogene	- && - && -	-
115261523	0.89101	9.16915	8.44856	94.6364	4.02002	6.34431	6.16957	35.0002	-2.52158	0.0110879	0.630969	LOC115261523	NW_021837267.1	52460095	52463026	-	553	protein_coding	ribosomal protein 63%2C mitochondrial-like && - && PF14978:Mitochondrial ribosome protein 63	-
115261561	30.2943	11.003	17.9532	46.8919	34.1701	86.2826	19.7502	55.7816	-1.48695	0.00448456	0.432133	LOC115261561	NW_021837267.1	56988624	57031917	-	1774	protein_coding	3-phosphoinositide-dependent protein kinase 1-like && sp|Q9W0V1|PDPK1_DROME 3-phosphoinositide-dependent protein kinase 1 OS=Drosophila melanogaster OX=7227 GN=Pdk1 PE=1 SV=4 && PF00069:Protein kinase domain|PF14593:PH domain|PF12330:Haspin like kinase domain	Pkinase
115261616	255.72	257.653	356.952	224.229	167.836	83.7449	290.108	158.603	0.86307	0.00757621	0.523725	LOC115261616	NW_021837045.1	169877644	169964855	-	849	protein_coding	uncharacterized protein DDB_G0271670-like && - && -	-
115261702	24.0573	10.0861	19.0093	7.67322	4.02002	3.80659	17.7175	5.16661	1.75281	0.0268912	0.797986	LOC115261702	NW_021837275.1	22869	43549	-	1070	protein_coding	patched domain-containing protein 3-like && - && PF02460:Patched family	-
115262014	784.089	668.431	757.202	1258.41	1199.98	1238.41	736.574	1232.26	-0.742508	2.38144e-05	0.0195029	LOC115262014	NW_021837378.1	13111081	13112461	+	1203	protein_coding	uncharacterized LOC115262014 && - && PF06585:Haemolymph juvenile hormone binding protein (JHBP)	-
115262091	7.12808	2.75075	4.22428	1.70516	8.04003	97.7024	4.70103	35.8159	-2.91351	0.00386442	0.409684	LOC115262091	NW_021837378.1	7394023	7394473	+	451	protein_coding	uncharacterized LOC115262091 && - && -	-
115262167	33.8584	22.9229	38.0185	63.0909	46.2302	58.3677	31.5999	55.8963	-0.82656	0.0454171	0.922844	LOC115262167	NW_021837378.1	40972609	41032354	+	3941	protein_coding	uncharacterized LOC115262167 && - && PF13895:Immunoglobulin domain	-
115262194	242.355	299.831	467.839	182.452	156.781	149.726	336.675	162.986	1.04297	0.000184754	0.0723638	LOC115262194	NW_021837378.1	49618619	49628193	-	1902	protein_coding	probable methylmalonate-semialdehyde dehydrogenase [acylating]%2C mitochondrial && sp|Q17M80|MMSA_AEDAE Probable methylmalonate-semialdehyde dehydrogenase [acylating], mitochondrial OS=Aedes aegypti OX=7159 GN=AAEL001134 PE=3 SV=1 && PF00171:Aldehyde dehydrogenase family	Aldedh
115262330	4.45505	3.66766	14.785	17.9042	11.055	36.797	7.6359	21.9187	-1.52871	0.0483728	0.939335	LOC115262330	NW_021837401.1	625947	640546	+	1615	pseudogene	- && - && PF00023:Ankyrin repeat|PF12796:Ankyrin repeats (3 copies)	Ank
115262492	22.2752	9.16915	3.16821	28.1351	25.1251	36.797	11.5375	30.0191	-1.36081	0.0398549	0.881397	LOC115262492	NW_021837477.1	28718	30682	-	1774	lncRNA	uncharacterized LOC115262492 && - && -	-
115262617	0.89101	19.2552	11.6168	0.85258	2.01001	0	10.5877	0.954196	3.4158	0.0157444	0.690853	LOC115262617	NW_021837489.1	1288	132533	+	2097	protein_coding	uncharacterized LOC115262617%2C transcript variant X1 && - && -	-
115262659	411.647	263.155	686.445	185.862	330.646	216.975	453.749	244.495	0.891259	0.00663561	0.51349	LOC115262659	NW_021837489.1	14211127	14242222	+	2171	protein_coding	ornithine aminotransferase%2C mitochondrial-like && sp|Q9VW26|OAT_DROME Ornithine aminotransferase, mitochondrial OS=Drosophila melanogaster OX=7227 GN=Oat PE=2 SV=1 && PF00202:Aminotransferase class-III	Aminotran_3
115262698	1643.91	2259.28	2802.81	2835.68	2910.49	4498.12	2235.33	3414.76	-0.611148	0.0124638	0.641442	LOC115262698	NW_021837489.1	32262614	32263267	-	653	protein_coding	putative ATP synthase subunit f%2C mitochondrial && sp|Q9W141|ATPK_DROME Putative ATP synthase subunit f, mitochondrial OS=Drosophila melanogaster OX=7227 GN=ATPsynF PE=3 SV=1 && PF10206:Mitochondrial F1F0-ATP synthase, subunit f	-
115262703	0	7.33532	2.11214	11.0835	11.055	34.2593	3.14915	18.7993	-2.56193	0.0093764	0.580604	LOC115262703	NW_021837489.1	33301971	33303300	-	1082	protein_coding	PSME3-interacting protein-like%2C transcript variant X1 && sp|Q91WE2|PIP30_MOUSE PSME3-interacting protein OS=Mus musculus OX=10090 GN=Psme3ip1 PE=1 SV=1 && PF10187:N-terminal domain of NEFA-interacting nuclear protein NIP30	-
115262729	189.785	211.807	182.7	291.582	272.356	345.131	194.764	303.023	-0.635341	0.00498631	0.445129	LOC115262729	NW_021837489.1	37237955	37246684	+	910	protein_coding	acyl carrier protein%2C mitochondrial-like%2C transcript variant X1 && sp|Q94519|ACPM_DROME Acyl carrier protein, mitochondrial OS=Drosophila melanogaster OX=7227 GN=ND-ACP PE=2 SV=1 && PF00550:Phosphopantetheine attachment site	PP-binding
115262734	101.575	88.9408	92.9341	45.1867	69.3453	34.2593	94.4833	49.5971	0.923714	0.00981281	0.588643	LOC115262734	NW_021837489.1	38068906	38135141	-	3656	pseudogene	- && sp|Q9Y4K4|M4K5_HUMAN Mitogen-activated protein kinase kinase kinase kinase 5 OS=Homo sapiens OX=9606 GN=MAP4K5 PE=1 SV=2 && PF00780:CNH domain	CNH
115262802	1421.16	1004.94	1056.07	786.079	824.104	790.501	1160.72	800.228	0.5368	0.00702729	0.51349	LOC115262802	NW_021837489.1	30292744	30308712	+	3298	protein_coding	calponin homology domain-containing protein DDB_G0272472-like && - && PF07382:Histone H1-like nucleoprotein HC2	HC2
115262952	173.747	141.205	257.681	71.6167	123.616	123.08	190.878	106.104	0.850836	0.00826586	0.548224	LOC115262952	NW_021837545.1	11910	138805	-	1603	protein_coding	synaptic vesicle membrane protein VAT-1 homolog-like%2C transcript variant X5 && - && -	-
115262957	64.1527	55.9318	81.3174	152.612	124.621	67.2497	67.134	114.827	-0.783848	0.0296925	0.822482	LOC115262957	NW_021837545.1	569062	570074	-	1013	protein_coding	protein lethal(2)essential for life-like && sp|P82147|L2EFL_DROME Protein lethal(2)essential for life OS=Drosophila melanogaster OX=7227 GN=l(2)efl PE=1 SV=1 && PF00011:Hsp20/alpha crystallin family	-
115262979	0	0	0	0	0	16.4952	0	5.4984	-4.95374	0.0377013	1	LOC115262979	NW_021837045.1	32745384	32746711	+	835	protein_coding	uncharacterized LOC115262979 && - && -	-
115263063	0	0	0	8.5258	2.01001	1.26886	0	3.93489	-4.50751	0.0355067	1	LOC115263063	NW_021837594.1	4215	4705	+	416	protein_coding	uncharacterized LOC115263063 && - && -	-
115263190	0.89101	6.41841	0	135.56	0	128.155	2.43647	87.9051	-5.16777	0.0360504	0.876188	LOC115263190	NW_021837600.1	14074262	14086579	-	743	protein_coding	general odorant-binding protein 72-like && sp|A7UR17|OBP72_ANOGA General odorant-binding protein 72 (Fragment) OS=Anopheles gambiae OX=7165 GN=Obp72 PE=3 SV=1 && PF01395:PBP/GOBP family	-
115263196	6.23707	10.0861	6.33642	15.3464	46.2302	21.5707	7.55318	27.7158	-1.87189	0.00600939	0.494292	LOC115263196	NW_021837600.1	15926474	15976227	-	3737	protein_coding	protein cueball-like && sp|Q16YE7|CUE_AEDAE Protein cueball OS=Aedes aegypti OX=7159 GN=cue PE=3 SV=1 && -	-
115263307	162.164	85.2731	129.897	51.1548	103.515	65.9808	125.778	73.5504	0.775637	0.0321061	0.837603	LOC115263307	NW_021837600.1	42849184	43230145	-	4669	protein_coding	protein grainyhead-like && sp|P13002|ELF1_DROME Protein grainyhead OS=Drosophila melanogaster OX=7227 GN=grh PE=1 SV=3 && PF04516:CP2 transcription factor	CP2
115263320	2624.92	3550.3	3078.44	3420.55	3787.86	5202.34	3084.55	4136.92	-0.423171	0.0449256	0.917808	LOC115263320	NW_021837600.1	46672448	46673901	-	1454	protein_coding	uncharacterized LOC115263320 && - && -	-
115263338	9.80111	3.66766	10.5607	0.85258	0	1.26886	8.00982	0.707147	3.54489	0.0183262	1	LOC115263338	NW_021837600.1	7603027	7798793	+	3336	pseudogene	- && sp|P21520|SCA_DROME Protein scabrous OS=Drosophila melanogaster OX=7227 GN=sca PE=2 SV=3 && PF00147:Fibrinogen beta and gamma chains, C-terminal globular domain	Fibrinogen_C
115263428	130.087	57.7657	166.859	75.027	78.3903	38.0659	118.237	63.8277	0.879892	0.0337496	0.856749	LOC115263428	NW_021837045.1	19525972	19569887	-	4759	pseudogene	- && - && PF01347:Lipoprotein amino terminal region	Vitellogenin_N
115263703	1269.69	942.589	859.641	1221.75	1438.16	1773.87	1023.97	1477.93	-0.528275	0.0164837	0.696328	LOC115263703	NW_021837711.1	11008148	11031147	+	1817	transcribed_pseudogene	F-box/LRR-repeat protein 7-like && - && PF12937:F-box-like	-
115263746	49.0055	30.2582	34.8503	12.7887	19.0951	25.3772	38.038	19.087	1.01354	0.0463728	0.929761	LOC115263746	NW_021837711.1	24073085	24166880	-	2617	protein_coding	protein O-mannosyl-transferase 2-like && sp|Q29IL2|POMT2_DROPS Protein O-mannosyl-transferase 2 OS=Drosophila pseudoobscura pseudoobscura OX=46245 GN=tw PE=3 SV=1 && PF02366:Dolichyl-phosphate-mannose-protein mannosyltransferase|PF02815:MIR domain|PF16192:C-terminal four TMM region of protein-O-mannosyltransferase	-
115263963	0.89101	0	0	0.85258	10.05	5.07545	0.297003	5.32602	-3.95844	0.0362048	1	LOC115263963	NW_021837747.1	6952	8095	-	903	pseudogene	- && sp|Q66J99|RBM18_XENLA Probable RNA-binding protein 18 OS=Xenopus laevis OX=8355 GN=rbm18 PE=2 SV=1 && PF00076:RNA recognition motif. (a.k.a. RRM, RBD, or RNP domain)	RRM_1
115263987	595.195	626.253	578.726	693.147	827.119	808.265	600.058	776.177	-0.370443	0.0453092	0.922643	LOC115263987	NW_021837767.1	63881	65854	-	1280	protein_coding	ATP synthase subunit gamma%2C mitochondrial-like && sp|O01666|ATPG_DROME ATP synthase subunit gamma, mitochondrial OS=Drosophila melanogaster OX=7227 GN=ATPsyngamma PE=2 SV=2 && PF00231:ATP synthase	-
115263996	65826	64128.1	37251.8	72504.2	73166.3	102976	55735.3	82882.1	-0.572447	0.0169706	0.702677	LOC115263996	NW_021837767.1	893164	952112	-	3020	protein_coding	sarcoplasmic calcium-binding protein 1-like%2C transcript variant X2 && sp|I2DDG2|SCP_SCYPA Sarcoplasmic calcium-binding protein OS=Scylla paramamosain OX=85552 PE=1 SV=1 && PF13499:EF-hand domain pair	-
115264085	115.831	70.6025	106.663	23.0197	41.2052	19.0329	97.6989	27.7526	1.80878	9.31058e-06	0.0103161	LOC115264085	NW_021837822.1	832497	865604	-	1632	protein_coding	serine protease grass-like && sp|P16292|FA9_RABIT Coagulation factor IX (Fragment) OS=Oryctolagus cuniculus OX=9986 GN=F9 PE=2 SV=1 && PF00089:Trypsin	Trypsin
115264123	91.774	86.19	103.495	38.3661	58.2903	65.9808	93.8196	54.2124	0.800528	0.0195333	0.735004	LOC115264123	NW_021837822.1	6638823	6694465	+	3379	pseudogene	- && sp|P20905|5HT1R_DROME 5-hydroxytryptamine receptor 1 OS=Drosophila melanogaster OX=7227 GN=5-HT7 PE=2 SV=1 && PF00001:7 transmembrane receptor (rhodopsin family)	7tm_1
115264127	490.947	488.716	349.559	719.577	496.472	635.7	443.074	617.25	-0.477761	0.0370414	0.877441	LOC115264127	NW_021837822.1	7813172	8204179	-	3607	protein_coding	facilitated trehalose transporter Tret1-like%2C transcript variant X1 && sp|Q7PIR5|TRET1_ANOGA Facilitated trehalose transporter Tret1 OS=Anopheles gambiae OX=7165 GN=Tret1 PE=1 SV=3 && PF00083:Sugar (and other) transporter	Sugar_tr
115264140	37.4224	82.5224	61.252	108.278	79.3953	157.339	60.3989	115.004	-0.925623	0.015014	0.685774	LOC115264140	NW_021837822.1	10039158	10049631	+	1767	pseudogene	- && sp|Q7PIR5|TRET1_ANOGA Facilitated trehalose transporter Tret1 OS=Anopheles gambiae OX=7165 GN=Tret1 PE=1 SV=3 && PF00083:Sugar (and other) transporter	Sugar_tr
115264143	150.581	192.552	80.2613	57.1229	102.51	40.6036	141.131	66.7456	1.0775	0.00724289	0.51349	LOC115264143	NW_021837822.1	10531412	10590092	+	11848	protein_coding	vacuolar protein sorting-associated protein 13B-like && sp|Q7Z7G8|VP13B_HUMAN Vacuolar protein sorting-associated protein 13B OS=Homo sapiens OX=9606 GN=VPS13B PE=1 SV=2 && PF16909:Vacuolar-sorting-associated 13 protein C-terminal|PF12624:N-terminal region of Chorein or VPS13|PF16908:Vacuolar sorting-associated protein 13, N-terminal	-
115264144	724.391	795.882	435.101	353.821	556.772	303.258	651.791	404.617	0.687543	0.0150371	0.685774	LOC115264144	NW_021837822.1	10879355	11026398	+	4654	pseudogene	- && sp|B9EJ86|OSBL8_MOUSE Oxysterol-binding protein-related protein 8 OS=Mus musculus OX=10090 GN=Osbpl8 PE=1 SV=1 && -	-
115264146	43.6595	30.2582	24.2896	15.3464	18.0901	8.88204	32.7358	14.1062	1.20319	0.0310079	0.828848	LOC115264146	NW_021837822.1	10594104	10595891	-	1575	protein_coding	nucleotide exchange factor SIL1-like && sp|Q9VBV5|SIL1_DROME Nucleotide exchange factor Sil1 OS=Drosophila melanogaster OX=7227 GN=Sil1 PE=2 SV=1 && -	-
115264210	789.435	584.075	962.08	514.106	586.923	520.234	778.53	540.421	0.526053	0.0185589	0.723357	LOC115264210	NW_021837822.1	31201579	31204327	+	2686	protein_coding	segmentation protein cap'n'collar-like && sp|P20482|CNC_DROME Segmentation protein cap'n'collar OS=Drosophila melanogaster OX=7227 GN=cnc PE=2 SV=3 && PF03131:bZIP Maf transcription factor	bZIP_Maf
115264279	3.56404	15.5876	6.33642	3.41032	0	0	8.49601	1.13677	2.78348	0.04895	1	LOC115264279	NW_021837822.1	35075488	35076539	+	986	lncRNA	uncharacterized LOC115264279 && - && -	-
115264295	392.935	456.624	300.98	251.511	297.481	197.943	383.513	248.978	0.621811	0.0126157	0.645296	LOC115264295	NW_021837822.1	4426444	4436217	+	5701	protein_coding	disintegrin and metalloproteinase domain-containing protein 12-like && sp|Q61824|ADA12_MOUSE Disintegrin and metalloproteinase domain-containing protein 12 OS=Mus musculus OX=10090 GN=Adam12 PE=1 SV=2 && PF00200:Disintegrin|PF08516:ADAM cysteine-rich|PF01562:Reprolysin family propeptide|PF01421:Reprolysin (M12B) family zinc metalloprotease	-
115264547	2872.62	1462.48	3602.25	994.108	1342.69	695.337	2645.78	1010.71	1.38762	4.51612e-06	0.00623826	LOC115264547	NW_021837931.1	3863581	3864184	+	466	protein_coding	uncharacterized LOC115264547 && - && PF15430:Single domain von Willebrand factor type C	-
115264594	151.472	61.4333	132.009	51.1548	46.2302	19.0329	114.971	38.806	1.55141	0.000364684	0.114487	LOC115264594	NW_021837931.1	16926372	16944426	+	1232	protein_coding	failed axon connections-like && sp|Q95RI5|FAXC_DROME Failed axon connections OS=Drosophila melanogaster OX=7227 GN=fax PE=1 SV=1 && -	-
115264641	8.9101	3.66766	7.39249	14.4939	20.1001	31.7216	6.65675	22.1052	-1.72106	0.0157712	0.690853	LOC115264641	NW_021837931.1	21657077	21657979	+	781	protein_coding	UPF0488 protein CG14286-like%2C transcript variant X1 && sp|Q9VE11|U488_DROME UPF0488 protein CG14286 OS=Drosophila melanogaster OX=7227 GN=CG14286 PE=2 SV=1 && PF15393:Domain of unknown function (DUF4615)	-
115264664	34.7494	30.2582	36.9624	59.6806	58.2903	55.8299	33.99	57.9336	-0.771887	0.04439	0.915806	LOC115264664	NW_021837931.1	25657854	25671784	+	2122	protein_coding	SET domain-containing protein SmydA-8-like && sp|P83501|MSTAB_DROME SET domain-containing protein SmydA-8, isoform B OS=Drosophila melanogaster OX=7227 GN=SmydA-8 PE=3 SV=2 && PF00856:SET domain|PF01753:MYND finger	zf-MYND
115264708	260.175	356.68	406.587	318.865	468.332	794.308	341.147	527.168	-0.625914	0.041007	0.887968	LOC115264708	NW_021837931.1	38994132	38994731	+	388	lncRNA	uncharacterized LOC115264708 && - && -	-
115264729	8.01909	1.83383	2.11214	0	0	0	3.98835	0	4.403	0.0363603	1	LOC115264729	NW_021837931.1	23782832	24027379	-	2856	pseudogene	- && - && -	-
115264855	33.8584	29.3413	27.4578	73.3219	66.3303	59.6365	30.2192	66.4296	-1.13731	0.00300746	0.358447	LOC115264855	NW_021837987.1	883114	916578	-	2519	protein_coding	uncharacterized LOC115264855%2C transcript variant X1 && sp|Q7M4I6|PA2_BOMPE Phospholipase A2 OS=Bombus pensylvanicus OX=28643 PE=1 SV=1 && PF05826:Phospholipase A2	-
115264956	112.267	82.5224	85.5417	48.5971	63.3153	50.7545	93.4438	54.2223	0.786402	0.018587	0.723357	LOC115264956	NW_021837045.1	48899869	48949880	+	2377	lncRNA	uncharacterized LOC115264956%2C transcript variant X1 && - && -	-
115265034	52.5696	36.6766	45.411	27.2826	9.04504	10.1509	44.8857	15.4928	1.50792	0.00550437	0.467787	LOC115265034	NW_021838065.1	40334	621513	-	7362	protein_coding	uncharacterized LOC115265034 && sp|Q13946|PDE7A_HUMAN High affinity cAMP-specific 3',5'-cyclic phosphodiesterase 7A OS=Homo sapiens OX=9606 GN=PDE7A PE=1 SV=2 && PF00233:3'5'-cyclic nucleotide phosphodiesterase	-
115265080	7.12808	7.33532	0	0	0	0	4.82113	0	4.67796	0.0297867	1	LOC115265080	NW_021838098.1	1046458	1048997	+	2540	protein_coding	heat shock protein 70 A1-like && sp|P41825|HSP71_ANOAL Heat shock protein 70 A1 OS=Anopheles albimanus OX=7167 GN=HSP70A1 PE=3 SV=1 && PF00012:Hsp70 protein	HSP70
115265342	230.772	289.745	330.55	197.799	231.151	149.726	283.689	192.892	0.552351	0.0317116	0.834493	LOC115265342	NW_021838153.1	48613767	48615210	+	1175	protein_coding	thioredoxin-like protein 1 && sp|Q8CDN6|TXNL1_MOUSE Thioredoxin-like protein 1 OS=Mus musculus OX=10090 GN=Txnl1 PE=1 SV=3 && PF06201:PITH domain|PF00085:Thioredoxin	-
115265362	923.977	1170.9	947.295	1427.22	1476.35	1501.06	1014.06	1468.21	-0.533644	0.00327951	0.378974	LOC115265362	NW_021838153.1	53942551	53945102	-	2493	lncRNA	uncharacterized LOC115265362 && - && -	-
115265379	8.01909	4.58458	2.11214	0	0	0	4.90527	0	4.70184	0.0159719	1	LOC115265379	NW_021838153.1	61478401	61479363	+	963	protein_coding	brachyurin-like && sp|Q00871|CTRB1_PENVA Chymotrypsin BI OS=Penaeus vannamei OX=6689 PE=1 SV=1 && PF00089:Trypsin	Trypsin
115265513	72.1718	63.2671	35.9064	39.2187	26.1301	25.3772	57.1151	30.242	0.911712	0.0388446	0.880105	LOC115265513	NW_021838153.1	117754670	117764548	-	2559	protein_coding	transmembrane protein 184C-like && sp|Q6GQE1|T184C_XENLA Transmembrane protein 184C OS=Xenopus laevis OX=8355 GN=tmem184c PE=2 SV=1 && PF03619:Organic solute transporter Ostalpha	-
115265525	130.087	36.6766	66.5324	17.9042	14.0701	26.6461	77.7655	19.5401	2.00664	8.35094e-05	0.047621	LOC115265525	NW_021838153.1	120436040	120446865	-	570	protein_coding	adult cuticle protein 1-like && - && PF15955:Cuticle protein	-
115265533	0	0	1.05607	11.9361	1.005	6.34431	0.352023	6.42848	-4.24344	0.0188292	1	LOC115265533	NW_021838153.1	120834970	120842412	-	7149	protein_coding	fatty acid synthase-like && sp|P12785|FAS_RAT Fatty acid synthase OS=Rattus norvegicus OX=10116 GN=Fasn PE=1 SV=3 && PF02801:Beta-ketoacyl synthase, C-terminal domain|PF00550:Phosphopantetheine attachment site|PF08659:KR domain|PF00975:Thioesterase domain|PF00109:Beta-ketoacyl synthase, N-terminal domain|PF14765:Polyketide synthase dehydratase|PF13602:Zinc-binding dehydrogenase|PF16197:Ketoacyl-s…	ketoacyl-synt
115265550	1741.92	1906.27	1508.07	2891.95	2311.51	1993.38	1718.75	2398.95	-0.4814	0.0161076	0.696328	LOC115265550	NW_021837045.1	72536811	72537423	-	613	protein_coding	60S ribosomal protein L32-like && sp|P84324|RL32_DROAI 60S ribosomal protein L32 OS=Drosophila affinis OX=7246 GN=RpL32 PE=3 SV=1 && PF01655:Ribosomal protein L32	-
115265569	0	0	1.05607	11.0835	0	8.88204	0.352023	6.65519	-4.28705	0.0238779	1	LOC115265569	NW_021838153.1	126928245	126935976	+	7434	protein_coding	fatty acid synthase-like && sp|P19096|FAS_MOUSE Fatty acid synthase OS=Mus musculus OX=10090 GN=Fasn PE=1 SV=2 && PF00975:Thioesterase domain|PF13602:Zinc-binding dehydrogenase|PF00550:Phosphopantetheine attachment site|PF08659:KR domain|PF14765:Polyketide synthase dehydratase	PP-binding
115265591	9.80111	9.16915	6.33642	54.5651	98.4904	30.4527	8.43556	61.1694	-2.85538	4.75327e-07	0.00111916	LOC115265591	NW_021838153.1	140409519	140466675	-	2220	protein_coding	uncharacterized LOC115265591%2C transcript variant X1 && - && -	-
115265592	5113.51	4688.19	4666.77	5730.19	5972.74	7358.13	4822.82	6353.69	-0.397495	0.0230844	0.754516	LOC115265592	NW_021838153.1	140555296	140648420	-	5495	protein_coding	protein timeless-like && sp|P49021|TIM_DROME Protein timeless OS=Drosophila melanogaster OX=7227 GN=tim PE=1 SV=3 && PF04821:Timeless protein	-
115265618	43.6595	93.5253	245.008	34.9558	42.2102	68.5186	127.398	48.5615	1.39622	0.00549966	0.467787	LOC115265618	NW_021838153.1	155351961	155411266	+	1889	protein_coding	adenylate kinase isoenzyme 1-like%2C transcript variant X2 && sp|P05081|KAD1_CHICK Adenylate kinase isoenzyme 1 OS=Gallus gallus OX=9031 GN=AK1 PE=1 SV=1 && PF00406:Adenylate kinase	ADK
115265631	358.186	311.751	326.326	590.838	618.078	605.247	332.088	604.721	-0.86435	6.2306e-06	0.00782398	LOC115265631	NW_021838153.1	157474339	157520417	-	1935	protein_coding	alpha-tocopherol transfer protein-like%2C transcript variant X1 && sp|Q9D3D0|TTPAL_MOUSE Alpha-tocopherol transfer protein-like OS=Mus musculus OX=10090 GN=Ttpal PE=1 SV=3 && PF00650:CRAL/TRIO domain|PF03765:CRAL/TRIO, N-terminal domain	CRAL_TRIO_N
115265637	275.322	334.674	310.485	621.531	551.747	657.271	306.827	610.183	-0.991566	8.23041e-07	0.00155028	LOC115265637	NW_021838153.1	157775051	157794976	-	1485	protein_coding	serine/arginine-rich splicing factor 2-like%2C transcript variant X1 && sp|Q3MHR5|SRSF2_BOVIN Serine/arginine-rich splicing factor 2 OS=Bos taurus OX=9913 GN=SRSF2 PE=2 SV=3 && PF00076:RNA recognition motif. (a.k.a. RRM, RBD, or RNP domain)	RRM_1
115266038	259.284	276.908	218.606	181.6	196.981	162.414	251.6	180.332	0.479669	0.0411896	0.887968	LOC115266038	NW_021838154.1	2113730	2155140	+	3843	protein_coding	RNA polymerase-associated protein CTR9 homolog && sp|Q6DEU9|CTR9_XENTR RNA polymerase-associated protein CTR9 homolog OS=Xenopus tropicalis OX=8364 GN=ctr9 PE=2 SV=1 && PF14559:Tetratricopeptide repeat	-
115266075	7.12808	9.16915	2.11214	34.1032	15.0751	10.1509	6.13646	19.7764	-1.68812	0.0347583	0.86555	LOC115266075	NW_021838154.1	11950219	11960057	-	992	protein_coding	DTW domain-containing protein 2-like && sp|Q4R7M4|DTWD2_MACFA tRNA-uridine aminocarboxypropyltransferase 2 OS=Macaca fascicularis OX=9541 GN=DTWD2 PE=2 SV=1 && PF03942:DTW domain	DTW
115266086	7324.1	10322.6	9253.28	11960.8	10231.9	20791.6	8966.67	14328.1	-0.676113	0.00809722	0.542773	LOC115266086	NW_021838154.1	16188830	16259069	-	4947	protein_coding	tropomyosin-2%2C transcript variant X10 && - && PF00261:Tropomyosin	-
115266111	4745.52	6734.74	6334.31	5844.44	8056.12	13425.8	5938.19	9108.79	-0.617078	0.0218229	0.737045	LOC115266111	NW_021838154.1	20204110	20308623	+	4850	protein_coding	putative leucine-rich repeat-containing protein DDB_G0290503%2C transcript variant X1 && - && PF16034:JAKMIP CC3 domain	-
115266141	10.6921	7.33532	11.6168	11.0835	24.1201	46.9479	9.8814	27.3839	-1.457	0.0311241	0.829917	LOC115266141	NW_021838154.1	15950632	15959226	-	1364	protein_coding	uncharacterized LOC115266141%2C transcript variant X2 && - && -	-
115266163	705.68	645.508	389.69	725.545	1046.21	1026.51	580.293	932.755	-0.683119	0.00684446	0.51349	LOC115266163	NW_021838154.1	8719671	8721606	+	393	protein_coding	tropomyosin-2-like && sp|P31816|TPM_LOCMI Tropomyosin OS=Locusta migratoria OX=7004 PE=3 SV=1 && PF12718:Tropomyosin like	-
115266182	63.2617	40.3443	70.7567	42.629	17.0851	21.5707	58.1209	27.0949	1.08484	0.0213307	0.737045	LOC115266182	NW_021838154.1	22458247	22583065	-	5493	protein_coding	mucin-5AC-like && - && PF01390:SEA domain	-
115266198	351.058	178.798	234.447	509.843	397.982	498.663	254.768	468.829	-0.879053	0.000963716	0.221373	LOC115266198	NW_021837045.1	89416011	89420732	+	1692	protein_coding	probable cytochrome P450 313a4 && sp|Q9V3S0|CP4G1_DROME Cytochrome P450 4g1 OS=Drosophila melanogaster OX=7227 GN=Cyp4g1 PE=2 SV=1 && PF00067:Cytochrome P450	p450
115266312	8.9101	0.916915	3.16821	0	0	0	4.33174	0	4.5206	0.0300972	1	LOC115266312	NW_021838233.1	5239510	5239820	+	255	lncRNA	uncharacterized LOC115266312 && - && -	-
115266331	712.808	286.078	591.399	256.627	478.382	256.31	530.095	330.44	0.681332	0.0389626	0.880105	LOC115266331	NW_021838233.1	8570981	8601379	-	1741	protein_coding	protein yellow-like && sp|O02437|YELL_DROSU Protein yellow OS=Drosophila subobscura OX=7241 GN=y PE=3 SV=1 && PF03022:Major royal jelly protein	-
115266334	21.3842	13.7537	132.009	11.0835	11.055	2.53772	55.7156	8.22544	2.72825	0.000422118	0.126207	LOC115266334	NW_021838233.1	8978622	8981222	+	2204	protein_coding	uncharacterized LOC115266334 && - && -	-
115266347	2445.82	1901.68	2188.18	1388.85	1927.6	648.389	2178.56	1321.61	0.720288	0.0161841	0.696328	LOC115266347	NW_021837045.1	92318505	92361447	+	1284	protein_coding	protein takeout-like && sp|Q24764|CCCP_DROYA Circadian clock-controlled protein daywake OS=Drosophila yakuba OX=7245 GN=dyw PE=3 SV=1 && PF06585:Haemolymph juvenile hormone binding protein (JHBP)	-
115266495	260.175	278.742	498.465	185.01	208.036	270.268	345.794	221.104	0.646554	0.0254802	0.780399	LOC115266495	NW_021838300.1	715824	985255	-	3946	pseudogene	- && sp|O35239|PTN9_MOUSE Tyrosine-protein phosphatase non-receptor type 9 OS=Mus musculus OX=10090 GN=Ptpn9 PE=1 SV=2 && -	-
115266691	1432.74	1738.47	1918.88	1419.55	2850.19	5155.39	1696.7	3141.71	-0.888405	0.00697513	0.51349	LOC115266691	NW_021838343.1	15793701	15851316	-	5217	pseudogene	- && - && -	-
115266772	88.21	66.9348	32.7382	171.369	103.515	91.3581	62.6277	122.081	-0.962514	0.0147338	0.685774	LOC115266772	NW_021838387.1	911728	913798	+	1682	protein_coding	epsilon-sarcoglycan-like && - && PF05510:Sarcoglycan alpha/epsilon	-
115266827	0	2.75075	1.05607	0.85258	13.0651	13.9575	1.26894	9.29171	-2.85992	0.0389752	0.880105	LOC115266827	NW_021837045.1	90148532	90149366	+	689	lncRNA	uncharacterized LOC115266827%2C transcript variant X2 && - && PF05485:THAP domain	THAP
115266859	5.34606	14.6706	3.16821	18.7568	51.2552	13.9575	7.7283	27.9898	-1.85045	0.0137727	0.664652	LOC115266859	NW_021838395.1	247664	261573	+	1865	protein_coding	probable 4-coumarate--CoA ligase 3 && sp|Q54P79|4CL3_DICDI Probable 4-coumarate--CoA ligase 3 OS=Dictyostelium discoideum OX=44689 GN=4cl3 PE=3 SV=2 && PF00501:AMP-binding enzyme|PF13193:AMP-binding enzyme C-terminal domain	AMP-binding
115267180	498.075	561.152	568.166	355.526	252.256	483.437	542.464	363.74	0.579059	0.0201856	0.735004	LOC115267180	NW_021838420.1	64578	118722	-	15086	protein_coding	ubiquitin carboxyl-terminal hydrolase puf-like && sp|Q9VC56|PUF_DROME Ubiquitin carboxyl-terminal hydrolase puf OS=Drosophila melanogaster OX=7227 GN=puf PE=1 SV=2 && PF00443:Ubiquitin carboxyl-terminal hydrolase	UCH
115267493	0.89101	3.66766	10.5607	24.7248	12.0601	26.6461	5.03979	21.1437	-2.096	0.0119286	0.640694	LOC115267493	NW_021838443.1	5004520	5040629	-	2263	protein_coding	protein I'm not dead yet-like%2C transcript variant X1 && sp|Q9VVT2|INDY1_DROME Protein I'm not dead yet OS=Drosophila melanogaster OX=7227 GN=Indy PE=2 SV=2 && PF00939:Sodium:sulfate symporter transmembrane region	Na_sulph_symp
115267501	155.927	80.6885	171.083	117.656	50.2502	16.4952	135.9	61.4672	1.13016	0.0237501	0.756809	LOC115267501	NW_021838443.1	9357252	9359711	+	2219	protein_coding	phenoloxidase 1-like && sp|Q8MZM3|PPO8_ANOGA Phenoloxidase 8 OS=Anopheles gambiae OX=7165 GN=PPO8 PE=1 SV=1 && PF03723:Hemocyanin, ig-like domain|PF03722:Hemocyanin, all-alpha domain|PF00372:Hemocyanin, copper containing domain	-
115267530	346.603	354.846	418.204	383.661	553.757	720.714	373.218	552.711	-0.56457	0.0241295	0.761311	LOC115267530	NW_021838444.1	679082	731164	+	2332	pseudogene	- && sp|P34410|TWK7_CAEEL TWiK family of potassium channels protein 7 OS=Caenorhabditis elegans OX=6239 GN=twk-7 PE=3 SV=3 && -	-
115267569	1.78202	0.916915	3.16821	8.5258	5.02502	13.9575	1.95571	9.16944	-2.23807	0.0477576	0.935096	LOC115267569	NW_021837045.1	99817658	99818121	-	464	pseudogene	- && - && -	-
115267611	1.78202	32.092	2.11214	3.41032	1.005	0	11.9954	1.47177	2.94644	0.0318977	0.834493	LOC115267611	NW_021838454.1	8571597	8573471	+	1689	pseudogene	- && sp|Q95X01|MYRO1_BREBR Myrosinase 1 OS=Brevicoryne brassicae OX=69196 PE=1 SV=1 && PF00232:Glycosyl hydrolase family 1	Glyco_hydro_1
115267639	732.41	801.384	1706.61	566.966	472.352	381.928	1080.13	473.748	1.18714	7.33271e-05	0.0431622	LOC115267639	NW_021838455.1	613058	621133	-	1661	pseudogene	- && sp|P29981|CP4C1_BLADI Cytochrome P450 4C1 OS=Blaberus discoidalis OX=6981 GN=CYP4C1 PE=2 SV=1 && PF00067:Cytochrome P450	p450
115267655	171.965	242.983	146.794	127.887	120.601	135.768	187.247	128.085	0.550191	0.0472431	0.931981	LOC115267655	NW_021838459.1	432579	482298	+	4887	pseudogene	- && sp|Q24145|SHARK_DROME Tyrosine-protein kinase Shark OS=Drosophila melanogaster OX=7227 GN=Shark PE=1 SV=2 && PF00017:SH2 domain|PF07714:Protein tyrosine kinase|PF12796:Ankyrin repeats (3 copies)	Pkinase_Tyr
115267732	205.823	178.798	164.747	101.457	131.656	137.037	183.123	123.383	0.57488	0.0288886	0.813727	LOC115267732	NW_021838465.1	10663100	10690226	-	4625	protein_coding	uncharacterized LOC115267732 && sp|Q4AC94|C2CD3_HUMAN C2 domain-containing protein 3 OS=Homo sapiens OX=9606 GN=C2CD3 PE=1 SV=4 && -	-
115267779	22.2752	33.0089	32.7382	51.1548	49.2452	65.9808	29.3408	55.4603	-0.916813	0.0269473	0.797986	LOC115267779	NW_021838465.1	26599003	26601804	-	1429	lncRNA	uncharacterized LOC115267779%2C transcript variant X2 && - && -	-
115267783	6.23707	3.66766	5.28035	0	0	0	5.06169	0	4.74209	0.0126755	1	LOC115267783	NW_021838465.1	27454284	27455593	+	1096	pseudogene	- && sp|Q9VNV3|DDX1_DROME ATP-dependent RNA helicase Ddx1 OS=Drosophila melanogaster OX=7227 GN=Ddx1 PE=2 SV=1 && PF00270:DEAD/DEAH box helicase	DEAD
115267839	159.491	143.956	198.541	97.1941	123.616	118.004	167.329	112.938	0.568248	0.0367423	0.877441	LOC115267839	NW_021838465.1	47585219	47587383	-	2122	pseudogene	- && sp|Q8I4E2|LST4_CAEEL Sorting nexin lst-4 OS=Caenorhabditis elegans OX=6239 GN=lst-4 PE=1 SV=1 && PF10456:WASP-binding domain of Sorting nexin protein	-
115267863	118.504	101.778	93.9902	161.138	167.836	126.886	104.757	151.953	-0.538205	0.0498262	0.950887	LOC115267863	NW_021838465.1	58838200	59290428	-	3303	protein_coding	MOXD1 homolog 2-like && sp|Q6NP60|MOX12_DROME MOXD1 homolog 2 OS=Drosophila melanogaster OX=7227 GN=olf413 PE=2 SV=1 && PF03712:Copper type II ascorbate-dependent monooxygenase, C-terminal domain|PF03351:DOMON domain|PF01082:Copper type II ascorbate-dependent monooxygenase, N-terminal domain	Cu2_monoox_C
115268019	232.554	46.7627	213.326	65.6487	9.04504	22.8395	164.214	32.5111	2.33145	0.0163783	0.696328	LOC115268019	NW_021838465.1	116850695	116864467	-	3404	protein_coding	tenascin-like%2C transcript variant X4 && - && -	-
115268022	135.434	55.9318	89.7659	53.7125	29.1451	3.80659	93.7104	28.8881	1.67485	0.00351741	0.389729	LOC115268022	NW_021838465.1	117892737	117914363	-	3288	protein_coding	tenascin-like%2C transcript variant X1 && - && -	-
115268231	0	0	0	3.41032	10.05	0	0	4.48679	-4.68828	0.0338902	1	LOC115268231	NW_021838465.1	6878927	6880379	-	1378	lncRNA	uncharacterized LOC115268231 && - && -	-
115268277	122.068	58.6826	174.252	148.349	192.961	347.668	118.334	229.659	-0.955291	0.0136896	0.664581	LOC115268277	NW_021838465.1	45260619	45261465	-	518	protein_coding	cytochrome b-c1 complex subunit 8-like && sp|Q9CQ69|QCR8_MOUSE Cytochrome b-c1 complex subunit 8 OS=Mus musculus OX=10090 GN=Uqcrq PE=1 SV=3 && -	-
115268451	172.856	174.214	83.4295	244.69	198.991	243.622	143.5	229.101	-0.671585	0.0263034	0.792816	LOC115268451	NW_021837045.1	143270095	143437569	+	3626	protein_coding	organic cation transporter protein-like && sp|Q6A4L0|S22AD_MOUSE Solute carrier family 22 member 13 OS=Mus musculus OX=10090 GN=Slc22a13 PE=1 SV=3 && PF00083:Sugar (and other) transporter	Sugar_tr
115268460	138.107	83.4393	120.392	64.7961	91.4554	38.0659	113.979	64.7724	0.80762	0.0290927	0.813727	LOC115268460	NW_021837045.1	143710582	143766788	+	5841	protein_coding	maternal protein pumilio-like && sp|P25822|PUM_DROME Maternal protein pumilio OS=Drosophila melanogaster OX=7227 GN=pum PE=1 SV=2 && PF00806:Pumilio-family RNA binding repeat	PUF
115268466	53.4606	11.003	32.7382	8.5258	3.01501	15.2263	32.4006	8.92239	1.88521	0.00934596	0.580604	LOC115268466	NW_021838466.1	2454570	2466100	-	1163	protein_coding	sushi%2C nidogen and EGF-like domain-containing protein 1 && - && -	-
115268507	651.328	499.719	481.568	1093.86	590.943	644.582	544.205	776.462	-0.51376	0.0471673	0.931981	LOC115268507	NW_021838466.1	8898468	8929592	-	2132	protein_coding	regulator of hypoxia-inducible factor 1-like && - && PF01757:Acyltransferase family	-
115268581	0.89101	14.6706	8.44856	0	2.01001	1.26886	8.0034	1.09296	2.91872	0.0476626	1	LOC115268581	NW_021838474.1	664697	665493	-	693	lncRNA	uncharacterized LOC115268581 && - && -	-
115268656	867.844	790.381	992.706	443.342	481.397	686.455	883.643	537.064	0.720581	0.00117589	0.23654	LOC115268656	NW_021837045.1	146851898	146858562	+	1992	protein_coding	cytochrome P450 4c21-like && sp|Q964T1|CP4CU_BLAGE Cytochrome P450 4c21 OS=Blattella germanica OX=6973 GN=CYP4C21 PE=2 SV=1 && PF00067:Cytochrome P450	p450
115268658	2.67303	1.83383	10.5607	0	1.005	0	5.02252	0.335001	3.75949	0.0462051	1	LOC115268658	NW_021838479.1	595163	604735	+	1013	protein_coding	zinc finger matrin-type protein 5-like && - && PF06220:U1 zinc finger	-
115268676	88.21	115.531	121.448	65.6487	49.2452	24.1084	108.396	46.3341	1.20818	0.00163466	0.270091	LOC115268676	NW_021838481.1	152719	255366	-	2542	pseudogene	- && sp|Q9DC11|PXDC2_MOUSE Plexin domain-containing protein 2 OS=Mus musculus OX=10090 GN=Plxdc2 PE=1 SV=1 && -	-
115268756	8.01909	9.16915	9.50463	0.85258	0	1.26886	8.89762	0.707147	3.70023	0.0103377	1	LOC115268756	NW_021837045.1	148530909	148708620	+	6813	protein_coding	voltage-dependent calcium channel type A subunit alpha-1-like%2C transcript variant X1 && sp|P91645|CAC1A_DROME Voltage-dependent calcium channel type A subunit alpha-1 OS=Drosophila melanogaster OX=7227 GN=cac PE=1 SV=3 && PF00520:Ion transport protein|PF08763:Voltage gated calcium channel IQ domain|PF16905:Voltage-dependent L-type calcium channel, IQ-associated	Ion_trans
115268772	16.9292	18.3383	42.2428	6.82064	8.04003	7.61317	25.8368	7.49128	1.78288	0.00876744	0.56552	LOC115268772	NW_021837045.1	148737241	148826708	+	4120	pseudogene	- && sp|Q8NEN9|PDZD8_HUMAN PDZ domain-containing protein 8 OS=Homo sapiens OX=9606 GN=PDZD8 PE=1 SV=1 && PF17820:PDZ domain	-
115268809	31.1853	44.9288	47.5231	23.0197	7.03503	25.3772	41.2124	18.4773	1.16193	0.0321993	0.838875	LOC115268809	NW_021837045.1	149626312	149629335	+	2050	protein_coding	probable glutamate--tRNA ligase%2C mitochondrial && sp|Q66JG3|SYEM_XENTR Probable glutamate--tRNA ligase, mitochondrial OS=Xenopus tropicalis OX=8364 GN=ears2 PE=2 SV=1 && PF00749:tRNA synthetases class I (E and Q), catalytic domain	-
115268812	126.523	110.03	117.224	86.9631	77.3853	72.3252	117.926	78.8912	0.576502	0.0457625	0.926638	LOC115268812	NW_021837045.1	149629076	149637293	-	1803	protein_coding	serine incorporator 1-like%2C transcript variant X1 && sp|Q3MHV9|SERC1_BOVIN Serine incorporator 1 OS=Bos taurus OX=9913 GN=SERINC1 PE=2 SV=1 && PF03348:Serine incorporator (Serinc)	TMS_TDE
115268829	12.4741	13.7537	20.0653	5.96806	3.01501	6.34431	15.4311	5.10913	1.59659	0.0463992	0.929761	LOC115268829	NW_021838499.1	84740	147833	+	3377	protein_coding	neurexin-1a-like && sp|Q9Y4C0|NRX3A_HUMAN Neurexin-3 OS=Homo sapiens OX=9606 GN=NRXN3 PE=1 SV=4 && PF00054:Laminin G domain|PF02210:Laminin G domain	Laminin_G_2
115268886	122.068	228.312	145.738	106.572	100.5	95.1647	165.373	100.746	0.713829	0.0194381	0.735004	LOC115268886	NW_021838504.1	382322	383931	-	1355	protein_coding	arrestin domain-containing protein 2-like && - && PF00339:Arrestin (or S-antigen), N-terminal domain|PF02752:Arrestin (or S-antigen), C-terminal domain	-
115268888	170.183	197.137	175.308	110.835	148.741	120.542	180.876	126.706	0.514229	0.0466405	0.93166	LOC115268888	NW_021838504.1	568465	636822	+	5036	protein_coding	jmjC domain-containing histone demethylation protein 1-like && sp|Q9VHH9|JHD1_DROME JmjC domain-containing histone demethylation protein 1 OS=Drosophila melanogaster OX=7227 GN=Kdm2 PE=1 SV=2 && PF02008:CXXC zinc finger domain|PF12937:F-box-like|PF13621:Cupin-like domain|PF16866:PHD-finger	zf-CXXC
115268941	0	0.916915	0	0	7.03503	10.1509	0.305638	5.72864	-4.05409	0.0400944	1	LOC115268941	NW_021838510.1	2606037	2606530	+	431	lncRNA	uncharacterized LOC115268941 && - && -	-
115269057	73.9538	2.75075	11.6168	11.9361	7.03503	0	29.4404	6.32372	2.18596	0.0311505	0.829917	LOC115269057	NW_021838521.1	1604379	1606790	-	1526	protein_coding	splicing factor 3B subunit 1-like%2C transcript variant X2 && sp|O75533|SF3B1_HUMAN Splicing factor 3B subunit 1 OS=Homo sapiens OX=9606 GN=SF3B1 PE=1 SV=3 && -	-
115269177	357.295	399.775	676.941	352.115	304.516	249.966	478.004	302.199	0.65822	0.0156093	0.690853	LOC115269177	NW_021838529.1	135030	155659	+	3323	pseudogene	- && sp|Q08D64|ABCB6_XENTR ATP-binding cassette sub-family B member 6 OS=Xenopus tropicalis OX=8364 GN=abcb6 PE=2 SV=1 && PF00664:ABC transporter transmembrane region	ABC_membrane
115269272	1922.8	1800.82	2097.35	1606.26	1465.3	777.813	1940.33	1283.12	0.595398	0.0172412	0.703576	LOC115269272	NW_021837045.1	158682149	158865627	-	9070	protein_coding	regulator of G-protein signaling loco-like%2C transcript variant X1 && sp|Q9VCX1|RGS_DROME Regulator of G-protein signaling loco OS=Drosophila melanogaster OX=7227 GN=loco PE=1 SV=2 && PF02196:Raf-like Ras-binding domain|PF00615:Regulator of G protein signaling domain|PF00595:PDZ domain	RGS
115269310	16.9292	97.193	48.5792	154.317	38.1902	171.296	54.2338	121.268	-1.15985	0.0353055	0.87091	LOC115269310	NW_021838543.1	3610911	3612954	-	1988	protein_coding	probable cytochrome P450 6a14 && sp|Q9V4U7|C6A14_DROME Probable cytochrome P450 6a14 OS=Drosophila melanogaster OX=7227 GN=Cyp6a14 PE=3 SV=3 && PF00067:Cytochrome P450	p450
115269319	53.4606	56.8487	41.1867	10.231	13.0651	19.0329	50.4987	14.1097	1.86413	0.000139973	0.0605611	LOC115269319	NW_021838543.1	4387218	4535920	-	3270	protein_coding	E3 ubiquitin-protein ligase RNF19B-like%2C transcript variant X1 && sp|Q9NV58|RN19A_HUMAN E3 ubiquitin-protein ligase RNF19A OS=Homo sapiens OX=9606 GN=RNF19A PE=1 SV=3 && PF01485:IBR domain, a half RING-finger domain	IBR
115269372	0	0	0	5.11548	4.02002	2.53772	0	3.89107	-4.48142	0.0308385	1	LOC115269372	NW_021838552.1	11835	302857	+	1152	protein_coding	frequenin-1 && sp|P37236|FREQ_DROME Frequenin-1 OS=Drosophila melanogaster OX=7227 GN=Frq1 PE=2 SV=2 && PF13499:EF-hand domain pair|PF00036:EF hand	efhand
115269407	730.628	700.523	554.437	1002.63	955.759	933.883	661.863	964.092	-0.542222	0.00453901	0.432133	LOC115269407	NW_021838554.1	430266	473799	+	1300	protein_coding	farnesol dehydrogenase-like%2C transcript variant X2 && sp|D2WKD9|SDR1_AEDAE Farnesol dehydrogenase OS=Aedes aegypti OX=7159 GN=SDR-1 PE=1 SV=2 && PF00106:short chain dehydrogenase	adh_short
115269416	146.126	93.5253	71.8127	228.491	170.851	249.966	103.821	216.436	-1.05535	0.000664349	0.178767	LOC115269416	NW_021838554.1	2515896	2544190	-	1101	protein_coding	farnesol dehydrogenase-like && sp|D2WKD9|SDR1_AEDAE Farnesol dehydrogenase OS=Aedes aegypti OX=7159 GN=SDR-1 PE=1 SV=2 && PF00106:short chain dehydrogenase	adh_short
115269424	1383.74	1511.99	1503.84	1911.48	1644.19	2192.59	1466.52	1916.09	-0.38543	0.0348204	0.86555	LOC115269424	NW_021838554.1	4647961	4657442	+	763	protein_coding	ATP synthase subunit d%2C mitochondrial-like && sp|Q24251|ATP5H_DROME ATP synthase subunit d, mitochondrial OS=Drosophila melanogaster OX=7227 GN=ATPsynD PE=2 SV=2 && PF05873:ATP synthase D chain, mitochondrial (ATP5H)	-
115269451	32.9674	16.5045	43.2989	13.6413	14.0701	3.80659	30.9236	10.506	1.52689	0.0184784	0.723357	LOC115269451	NW_021838555.1	3736	394872	-	9224	protein_coding	papilin-like && sp|Q868Z9|PPN_DROME Papilin OS=Drosophila melanogaster OX=7227 GN=Ppn PE=1 SV=2 && PF00014:Kunitz/Bovine pancreatic trypsin inhibitor domain|PF05986:ADAM-TS Spacer 1|PF08686:PLAC (protease and lacunin) domain|PF13927:Immunoglobulin domain|PF00090:Thrombospondin type 1 domain	Kunitz_BPTI
115269456	26.7303	33.9259	24.2896	14.4939	11.055	3.80659	28.3153	9.78516	1.50006	0.017123	0.702677	LOC115269456	NW_021838556.1	33930	58974	-	1686	protein_coding	phospholipase B1%2C membrane-associated-like && sp|Q6P1J6|PLB1_HUMAN Phospholipase B1, membrane-associated OS=Homo sapiens OX=9606 GN=PLB1 PE=1 SV=3 && PF00657:GDSL-like Lipase/Acylhydrolase	Lipase_GDSL
115269493	405.41	599.662	496.353	838.086	668.328	881.859	500.475	796.091	-0.669386	0.00221975	0.309579	LOC115269493	NW_021838562.1	494077	495175	-	779	protein_coding	dynein heavy chain 8%2C axonemal-like && sp|Q96JB1|DYH8_HUMAN Dynein axonemal heavy chain 8 OS=Homo sapiens OX=9606 GN=DNAH8 PE=1 SV=2 && PF18199:Dynein heavy chain C-terminal domain	-
115269494	27.6213	31.1751	24.2896	8.5258	10.05	7.61317	27.6953	8.72967	1.66202	0.0059088	0.491586	LOC115269494	NW_021838563.1	137045	165609	-	956	protein_coding	flotillin-2-like && sp|O61492|FLOT2_DROME Flotillin-2 OS=Drosophila melanogaster OX=7227 GN=Flo2 PE=2 SV=3 && PF01145:SPFH domain / Band 7 family	-
115269517	28.5123	33.0089	5.28035	33.2506	43.2152	82.4761	22.2672	52.9806	-1.23322	0.0342891	0.862309	LOC115269517	NW_021838565.1	2017293	2057026	+	900	protein_coding	extensin-like && - && PF03103:Domain of unknown function (DUF243)	-
115269552	1878.25	1946.61	2927.43	1648.89	1784.89	1261.25	2250.76	1565.01	0.523482	0.0206589	0.737045	LOC115269552	NW_021837045.1	161739277	161745773	+	1954	protein_coding	polyubiquitin-C%2C transcript variant X1 && sp|P0CH28|UBC_BOVIN Polyubiquitin-C OS=Bos taurus OX=9913 GN=UBC PE=1 SV=1 && PF00240:Ubiquitin family	ubiquitin
115269604	23.1663	24.7567	23.2335	40.0713	40.2002	67.2497	23.7188	49.1737	-1.0426	0.0202316	0.735004	LOC115269604	NW_021838570.1	305927	307409	-	1283	pseudogene	- && - && -	-
115269627	10.6921	27.5075	12.6728	41.7764	43.2152	59.6365	16.9575	48.2094	-1.49917	0.00330086	0.379115	LOC115269627	NW_021838576.1	3732146	3802720	-	2073	protein_coding	putative laccase-11 && sp|A0A067XMP2|PTAK_PESFW Oxydoreductase ptaK OS=Pestalotiopsis fici (strain W106-1 / CGMCC3.15140) OX=1229662 GN=ptaK PE=2 SV=2 && PF07731:Multicopper oxidase|PF00394:Multicopper oxidase|PF07732:Multicopper oxidase	-
115269710	92.665	114.614	60.196	115.951	148.741	178.91	89.1585	147.867	-0.722685	0.0246783	0.765798	LOC115269710	NW_021837045.1	165172585	165196535	-	1653	protein_coding	arrestin domain-containing protein 2-like && sp|A6NEK1|ARRD5_HUMAN Arrestin domain-containing protein 5 OS=Homo sapiens OX=9606 GN=ARRDC5 PE=3 SV=2 && PF00339:Arrestin (or S-antigen), N-terminal domain|PF02752:Arrestin (or S-antigen), C-terminal domain	-
115269882	105.139	126.534	90.822	40.9238	75.3753	17.7641	107.498	44.6877	1.25649	0.00360735	0.397357	LOC115269882	NW_021838576.1	77070299	77071476	+	1105	protein_coding	putative nuclease HARBI1 && - && PF13359:DDE superfamily endonuclease	-
115269893	0	0	0	0	7.03503	7.61317	0	4.88274	-4.78927	0.0269207	1	LOC115269893	NW_021838576.1	88243270	88249976	+	1173	protein_coding	proline-rich receptor-like protein kinase PERK9 && - && PF10226:CCDC85 family	-
115269966	17773.9	21262.3	14579	23170.6	23565.3	23673.2	17871.8	23469.7	-0.393087	0.0333879	0.849858	LOC115269966	NW_021838576.1	2738673	2795564	-	1644	protein_coding	troponin C-like%2C transcript variant X1 && sp|P47947|TNNC1_DROME Troponin C, isoform 1 OS=Drosophila melanogaster OX=7227 GN=TpnC41C PE=2 SV=2 && PF13499:EF-hand domain pair|PF00036:EF hand	efhand
115269973	4106.67	4269.16	4090.16	4795.76	5163.71	5867.22	4155.33	5275.56	-0.344154	0.0383882	0.880105	LOC115269973	NW_021838576.1	3645760	3718083	+	2998	protein_coding	uncharacterized LOC115269973%2C transcript variant X2 && - && -	-
115270021	6.23707	9.16915	2.11214	41.7764	10.05	15.2263	5.83945	22.3509	-1.93402	0.0165616	0.696328	LOC115270021	NW_021838576.1	16369381	16383663	+	793	protein_coding	glycine cleavage system H protein%2C mitochondrial-like && sp|Q9U616|GCSH_DROME Glycine cleavage system H protein, mitochondrial OS=Drosophila melanogaster OX=7227 GN=ppl PE=2 SV=1 && PF01597:Glycine cleavage H-protein	-
115270025	4582.46	4778.04	5633.08	5473.56	6095.35	8203.2	4997.86	6590.7	-0.398961	0.0472243	0.931981	LOC115270025	NW_021838576.1	17492401	17498993	+	765	protein_coding	cytochrome c oxidase subunit 6B1-like && sp|Q7YRK6|CX6B1_CARSF Cytochrome c oxidase subunit 6B1 OS=Carlito syrichta OX=1868482 GN=COX6B1 PE=3 SV=3 && -	-
115270035	142.562	169.629	130.953	112.541	94.4704	91.3581	147.715	99.4564	0.568055	0.039442	0.880105	LOC115270035	NW_021838576.1	21071498	21148462	-	5213	protein_coding	uncharacterized LOC115270035 && sp|Q8R4X3|RBM12_MOUSE RNA-binding protein 12 OS=Mus musculus OX=10090 GN=Rbm12 PE=1 SV=3 && PF00076:RNA recognition motif. (a.k.a. RRM, RBD, or RNP domain)	RRM_1
115270104	6.23707	0	9.50463	0	0	0	5.24723	0	4.78975	0.0236644	1	LOC115270104	NW_021837045.1	181273076	181275096	+	1962	protein_coding	leucine-rich repeats and immunoglobulin-like domains protein 1 && - && PF13855:Leucine rich repeat	-
115270154	166.619	154.959	159.467	190.125	194.971	345.131	160.348	243.409	-0.597126	0.0352509	0.87091	LOC115270154	NW_021838576.1	42493097	42505801	-	1191	protein_coding	protein lin-7 homolog C-like && sp|Q0P5F3|LIN7C_BOVIN Protein lin-7 homolog C OS=Bos taurus OX=9913 GN=LIN7C PE=2 SV=1 && PF00595:PDZ domain|PF02828:L27 domain	PDZ
115270304	401.846	156.792	530.147	175.631	175.876	149.726	362.928	167.078	1.11711	0.00140123	0.253785	LOC115270304	NW_021838576.1	76372518	76380887	-	1609	protein_coding	fumarylacetoacetase-like && sp|A5PKH3|FAAA_BOVIN Fumarylacetoacetase OS=Bos taurus OX=9913 GN=FAH PE=2 SV=1 && PF09298:Fumarylacetoacetase N-terminal|PF01557:Fumarylacetoacetate (FAA) hydrolase family	FAA_hydrolase
115270470	58.8067	53.1811	42.2428	75.8796	63.3153	125.617	51.4102	88.2708	-0.769934	0.0392683	0.880105	LOC115270470	NW_021838576.1	122468244	122469986	+	1087	protein_coding	pyrroline-5-carboxylate reductase 1%2C mitochondrial-like && sp|Q58DT4|P5CR1_BOVIN Pyrroline-5-carboxylate reductase 1, mitochondrial OS=Bos taurus OX=9913 GN=PYCR1 PE=2 SV=1 && PF03807:NADP oxidoreductase coenzyme F420-dependent|PF14748:Pyrroline-5-carboxylate reductase dimerisation	F420_oxidored
115270930	4723.24	4541.48	3492.42	6094.24	5091.35	5470.07	4252.38	5551.89	-0.384647	0.0385868	0.880105	LOC115270930	NW_021838577.1	2439615	2441644	+	967	protein_coding	60S ribosomal protein L13-like && sp|P41126|RL13_DROME 60S ribosomal protein L13 OS=Drosophila melanogaster OX=7227 GN=RpL13 PE=1 SV=1 && PF01294:Ribosomal protein L13e	-
115270989	17.8202	11.9199	28.5139	9.37838	7.03503	2.53772	19.418	6.31704	1.58044	0.0384476	0.880105	LOC115270989	NW_021838588.1	3659827	3660759	+	765	pseudogene	- && sp|P36179|2AAA_DROME Serine/threonine-protein phosphatase PP2A 65 kDa regulatory subunit OS=Drosophila melanogaster OX=7227 GN=Pp2A-29B PE=2 SV=4 && PF13646:HEAT repeats	-
115271049	54.3516	25.6736	41.1867	13.6413	29.1451	13.9575	40.404	18.9146	1.09296	0.040589	0.887968	LOC115271049	NW_021838595.1	81365	139587	-	1992	lncRNA	uncharacterized LOC115271049%2C transcript variant X1 && - && -	-
115271082	447.287	283.327	179.532	319.717	515.567	590.021	303.382	475.102	-0.644043	0.0435204	0.906804	LOC115271082	NW_021838599.1	3788687	3813570	+	1804	protein_coding	cytochrome P450 4d1-like%2C transcript variant X1 && sp|O16805|CP4D1_DROSI Cytochrome P450 4d1 OS=Drosophila simulans OX=7240 GN=Cyp4d1 PE=3 SV=1 && PF00067:Cytochrome P450	p450
novel.1000	340.366	435.535	176.364	694.853	878.374	1375.45	317.421	982.891	-1.62827	2.39282e-07	0.000720856	-	NW_021838965.1	585431	600270	-	1631	-	- && sp|B0FWD7|CYB_AEDAE Cytochrome b OS=Aedes aegypti OX=7159 GN=mt:Cyt-b PE=3 SV=1 && PF00032:Cytochrome b(C-terminal)/b6/petD|PF13631:Cytochrome b(N-terminal)/b6/petB	-
novel.1034	202.259	1423.05	360.12	1675.32	4300.41	15506.8	661.81	7160.83	-3.43557	0.00228454	0.309579	-	NW_021839020.1	17909749	17910498	-	614	-	- && - && -	-
novel.104	616.579	606.081	580.838	721.283	746.718	853.944	601.166	773.982	-0.363395	0.0477064	0.935065	-	NW_021837046.1	32870426	32883503	-	4062	-	- && sp|P10978|POLX_TOBAC Retrovirus-related Pol polyprotein from transposon TNT 1-94 OS=Nicotiana tabacum OX=4097 PE=2 SV=1 && -	-
novel.1064	3.56404	2.75075	11.6168	0	0	0	5.97718	0	4.9747	0.00756383	1	-	NW_021839064.1	182767	183599	+	569	-	- && - && -	-
novel.1103	0	0	15.841	0	0	0	5.28035	0	4.79457	0.0465642	1	-	NW_021839130.1	59029803	59030301	-	499	-	- && - && -	-
novel.136	317.2	342.926	241.84	346.147	461.297	437.758	300.655	415.067	-0.462842	0.0448959	0.917808	-	NW_021837156.1	57262043	57272208	-	3924	-	- && - && -	-
novel.138	40.0954	31.1751	19.0093	46.0393	71.3553	64.712	30.0933	60.7022	-1.00218	0.0199559	0.735004	-	NW_021837165.1	33604	36467	-	2864	-	- && sp|P16425|Y2R2_DROME Putative 115 kDa protein in type-1 retrotransposable element R1DM OS=Drosophila melanogaster OX=7227 GN=R1A1-element\ORF2 PE=4 SV=1 && PF00075:RNase H	RnaseH
novel.146	1477.29	1259.84	1644.3	1003.49	1271.33	1027.78	1460.48	1100.87	0.407533	0.0359736	0.875451	-	NW_021837190.1	1658177	1660672	+	2194	-	- && - && -	-
novel.157	14.2562	8.25224	2.11214	33.2506	16.0801	157.339	8.20685	68.8899	-3.04565	4.60087e-05	0.0333315	-	NW_021837267.1	36188638	36196449	+	2586	-	- && - && -	-
novel.165	13.3651	11.9199	11.6168	30.6929	36.1802	54.5611	12.3006	40.478	-1.7079	0.00116258	0.23654	-	NW_021837267.1	50504568	50517164	+	1611	-	- && - && -	-
novel.166	138.107	96.2761	97.1584	138.118	162.811	265.192	110.514	188.707	-0.765136	0.0149806	0.685774	-	NW_021837267.1	50542451	50548823	+	6373	-	- && sp|P04146|COPIA_DROME Copia protein OS=Drosophila melanogaster OX=7227 GN=GIP PE=1 SV=3 && PF00665:Integrase core domain	rve
novel.169	49.8966	41.2612	45.411	30.6929	20.1001	12.6886	45.5229	21.1605	1.08398	0.023802	0.756809	-	NW_021837267.1	54368623	54411283	+	818	-	- && - && -	-
novel.23	107.812	106.362	105.607	49.4496	85.4254	43.1413	106.594	59.3388	0.841318	0.0148803	0.685774	-	NW_021837045.1	100560069	100562101	+	2033	-	- && - && -	-
novel.25	98.9021	136.62	80.2613	194.388	202.006	192.867	105.261	196.42	-0.897646	0.0012373	0.237814	-	NW_021837045.1	104704578	104715009	+	9266	-	- && - && -	-
novel.276	269.085	164.128	192.205	125.329	62.3103	71.0563	208.473	86.2319	1.26628	0.000122872	0.0564494	-	NW_021837600.1	19931607	20279424	-	940	-	- && - && -	-
novel.297	42.7685	12.8368	26.4017	105.72	66.3303	204.287	27.3357	125.446	-2.19149	4.63663e-06	0.00623826	-	NW_021837767.1	1286562	1291398	+	4837	-	- && sp|Q7LHG5|YI31B_YEAST Transposon Ty3-I Gag-Pol polyprotein OS=Saccharomyces cerevisiae (strain ATCC 204508 / S288c) OX=559292 GN=TY3B-I PE=1 SV=2 && PF00665:Integrase core domain	rve
novel.298	6516.85	7992.75	5332.1	8107.18	9382.72	16246.5	6613.9	11245.5	-0.765589	0.00299311	0.358447	-	NW_021837767.1	722415	724044	-	1630	-	- && - && -	-
novel.334	28.5123	33.9259	60.196	16.199	21.1051	5.07545	40.8781	14.1265	1.50623	0.00975188	0.586857	-	NW_021837898.1	180183	185055	-	3798	-	- && - && -	-
novel.335	83.7549	42.1781	70.7567	32.398	45.2252	20.3018	65.5632	32.6417	0.996691	0.0239238	0.756809	-	NW_021837909.1	130049	179594	-	1551	-	- && - && -	-
novel.350	34.7494	38.5104	46.4671	42.629	96.4804	73.594	39.909	70.9011	-0.827363	0.0432158	0.906331	-	NW_021837932.1	480671	483884	-	3214	-	- && - && -	-
novel.353	284.232	589.576	340.054	564.408	695.463	537.998	404.621	599.29	-0.566634	0.0374408	0.877441	-	NW_021837998.1	362777	369190	+	6414	-	- && - && -	-
novel.366	62.3707	95.3592	73.9249	134.708	121.606	124.349	77.2183	126.887	-0.71736	0.0163798	0.696328	-	NW_021838042.1	11031997	11033346	+	889	-	- && - && -	-
novel.385	743.102	603.33	374.905	802.278	670.338	999.864	573.779	824.16	-0.520772	0.0465385	0.931562	-	NW_021838153.1	9899982	9908962	+	8050	-	- && - && -	-
novel.394	11.5831	14.6706	12.6728	20.4619	35.1752	31.7216	12.9755	29.1195	-1.1606	0.0390548	0.880105	-	NW_021838153.1	45588834	45589773	+	857	-	- && - && -	-
novel.400	333.238	271.407	234.447	149.201	254.266	152.263	279.697	185.244	0.594581	0.0326666	0.841734	-	NW_021838153.1	94373929	94382208	+	5586	-	- && - && -	-
novel.417	0.89101	9.16915	10.5607	0.85258	0	0	6.87362	0.284193	4.21675	0.0181459	1	-	NW_021838153.1	168087877	168088546	+	670	-	- && - && -	-
novel.44	139.889	165.045	158.41	200.356	184.921	312.14	154.448	232.472	-0.585936	0.0317497	0.834493	-	NW_021837045.1	32111319	32113186	-	1749	-	- && - && -	-
novel.459	0.89101	6.41841	17.9532	11.9361	23.1151	48.2168	8.42087	27.756	-1.72974	0.0343505	0.86254	-	NW_021838154.1	20321493	20323233	+	1399	-	- && - && -	-
novel.467	0	0	0	1.70516	12.0601	0	0	4.5884	-4.71783	0.0351347	1	-	NW_021838183.1	1014891	1020750	-	955	-	- && - && -	-
novel.470	8.01909	7.33532	7.39249	23.0197	35.1752	15.2263	7.5823	24.4737	-1.69587	0.0104973	0.614756	-	NW_021838190.1	899744	901210	+	1385	-	- && sp|Q95SX7|RTBS_DROME Probable RNA-directed DNA polymerase from transposon BS OS=Drosophila melanogaster OX=7227 GN=RTase PE=2 SV=1 && -	-
novel.504	14.2562	23.8398	9.50463	7.67322	0	0	15.8669	2.55774	2.5401	0.0206779	0.737045	-	NW_021838386.1	924606	933342	-	714	-	- && - && -	-
novel.508	178.202	204.472	191.149	307.781	347.732	190.329	191.274	281.947	-0.56318	0.0348315	0.86555	-	NW_021838393.1	375926	444905	+	1053	-	- && - && -	-
novel.517	0.89101	5.50149	20.0653	0	0	0	8.81928	0	5.53506	0.00198842	1	-	NW_021838405.1	335514	336095	-	582	-	- && - && -	-
novel.552	0	0.916915	0	4.2629	9.04504	3.80659	0.305638	5.70484	-4.06684	0.0225878	1	-	NW_021838453.1	749980	750321	+	271	-	- && - && -	-
novel.582	1.78202	13.7537	0	0	0	0	5.17858	0	4.77946	0.028489	1	-	NW_021838465.1	101092484	101099585	+	358	-	- && - && -	-
novel.627	310.071	452.956	219.663	263.447	209.041	101.509	327.563	191.332	0.771208	0.0243303	0.763126	-	NW_021838481.1	488913	492683	+	3771	-	- && - && -	-
novel.641	28.5123	57.7657	45.411	85.258	78.3903	125.617	43.8963	96.4219	-1.13177	0.00290365	0.358118	-	NW_021838499.1	6200193	6201870	+	1678	-	- && - && -	-
novel.663	2.67303	14.6706	1.05607	0	0	1.26886	6.13325	0.422954	4.06232	0.0284636	1	-	NW_021838529.1	447644	448640	-	931	-	- && - && -	-
novel.73	574.701	575.823	405.531	725.545	710.538	780.35	518.685	738.811	-0.509007	0.0144843	0.685774	-	NW_021837045.1	143539271	143544904	-	5634	-	- && - && -	-
novel.732	89.992	89.8577	97.1584	195.241	186.931	161.146	92.336	181.106	-0.974973	0.000182648	0.0723638	-	NW_021838576.1	44175420	44181487	-	6068	-	- && - && -	-
novel.741	23.1663	22.9229	11.6168	37.5135	23.1151	64.712	19.2353	41.7802	-1.10317	0.0411664	0.887968	-	NW_021838576.1	85137627	85138906	-	1280	-	- && - && -	-
novel.754	352.84	455.707	369.624	529.452	518.582	579.87	392.724	542.635	-0.465593	0.0219684	0.737045	-	NW_021838578.1	511369	517863	+	5946	-	- && - && -	-
novel.765	2729.16	2338.13	2314.9	2476.74	3399.93	6547.33	2460.73	4141.33	-0.75055	0.00885455	0.566942	-	NW_021838599.1	4166704	4168755	-	1886	-	- && - && -	-
novel.804	13.3651	6.41841	9.50463	11.9361	37.1852	62.1743	9.76273	37.0985	-1.91116	0.00405879	0.415497	-	NW_021838679.1	231887	255798	-	689	-	- && - && -	-
novel.818	637.072	502.469	490.016	600.216	726.618	874.246	543.186	733.694	-0.431757	0.0473657	0.931981	-	NW_021838687.1	72749097	72751852	+	2756	-	- && - && -	-
novel.82	328.783	313.585	128.841	375.988	532.652	399.692	257.069	436.111	-0.760556	0.0153843	0.690604	-	NW_021837045.1	165688607	165699547	-	10941	-	- && - && -	-
novel.829	442.832	407.11	327.382	519.221	447.227	827.298	392.441	597.915	-0.604754	0.0190881	0.732777	-	NW_021838687.1	38783851	38793104	-	8200	-	- && - && -	-
novel.870	68.6078	253.985	73.9249	21.3145	18.0901	53.2922	132.173	30.8989	2.11534	5.43039e-05	0.036531	-	NW_021838729.1	143487	151274	+	1017	-	- && - && -	-
novel.877	65.9347	125.617	3.16821	1.70516	2.01001	0	64.9068	1.23839	5.66088	0.000338513	0.108072	-	NW_021838754.1	3606491	3607730	+	1240	-	- && - && -	-
novel.88	4.45505	12.8368	9.50463	17.0516	29.1451	25.3772	8.93216	23.858	-1.41647	0.032501	0.839963	-	NW_021837046.1	22208150	22209314	+	1085	-	- && - && -	-
novel.897	75.7358	96.2761	64.4203	88.6683	173.866	152.263	78.8107	138.266	-0.805577	0.016262	0.696328	-	NW_021838798.1	35254445	35255869	+	1425	-	- && - && -	-
novel.90	519.459	593.244	456.222	647.961	677.373	865.364	522.975	730.233	-0.479723	0.0218425	0.737045	-	NW_021837046.1	24650833	24659004	+	7513	-	- && - && -	-
novel.992	24.0573	170.546	20.0653	2.55774	0	2.53772	71.5563	1.69849	5.40371	0.000105981	0.0517783	-	NW_021838954.1	2478318	2485787	-	7470	-	- && - && -	-
novel.995	1847.95	1797.15	2695.09	2536.43	3281.34	6266.91	2113.4	4028.23	-0.930338	0.00144057	0.257556	-	NW_021838965.1	569212	587113	+	1085	-	- && sp|B0FWD7|CYB_AEDAE Cytochrome b OS=Aedes aegypti OX=7159 GN=mt:Cyt-b PE=3 SV=1 && PF00032:Cytochrome b(C-terminal)/b6/petD|PF00033:Cytochrome b/b6/petB|PF13631:Cytochrome b(N-terminal)/b6/petB	-
novel.997	849.133	588.66	310.485	610.447	2015.03	3339.65	582.759	1988.38	-1.7703	0.0183545	0.72213	-	NW_021838965.1	585832	601336	+	2295	-	- && sp|B0FWD7|CYB_AEDAE Cytochrome b OS=Aedes aegypti OX=7159 GN=mt:Cyt-b PE=3 SV=1 && PF00146:NADH dehydrogenase|PF00032:Cytochrome b(C-terminal)/b6/petD|PF13631:Cytochrome b(N-terminal)/b6/petB	-
novel.998	214.733	5199.83	279.858	5318.39	22981.4	80123.6	1898.14	36141.1	-4.25097	0.00592692	0.491586	-	NW_021838965.1	571400	602256	-	2146	-	- && - && -	-
novel.999	8715.86	9729.39	8398.92	11612.1	15667	22787.5	8948.06	16688.9	-0.899126	0.000113932	0.0536506	-	NW_021838965.1	583681	597863	-	942	-	- && sp|Q1HR20|NU4M_AEDAE NADH-ubiquinone oxidoreductase chain 4 OS=Aedes aegypti OX=7159 GN=mt:ND4 PE=2 SV=1 && PF00361:Proton-conducting membrane transporter	-

## Sheet: heat map
gene_id	test_leg_1	test_leg_2	test_leg_3	control_leg_1	control_leg_2	control_leg_3
109428879	0.89101	2.75075	2.11214	26.43	20.1001	10.1509
109401200	17.8202	20.1721	6.33642	231.049	25.1251	87.5515
109399318	11.5831	8.25224	2.11214	102.31	39.1952	22.8395
109416735	10.6921	13.7537	12.6728	40.9238	19.0951	39.3347
109408075	57.0246	45.8458	57.0278	35.8084	153.766	194.136
109408683	14.2562	23.8398	22.1775	6.82064	11.055	3.80659

## Sheet: total different number
compare	all	up	down	threshold
testvscontrol	1070	554	516	DESeq2 pvalue<=0.05 |log2FoldChange|>=0.0
